# Supplementary material for: Metabolic relay gene of aphid and primary symbiont as RNAi target loci for aphid control
Source: Front Plant Sci. 2023 Jan 18;13:1092638. doi: 10.3389/fpls.2022.1092638 (PMC9890070; doi:10.3389/fpls.2022.1092638)
Supplement: Supplementary file 1 [file Table_1.xlsx]

## Sheet: Sex chromosome gene
id	WL_1_count	WL_2_count	WL_3_count	W_1_count	W_2_count	W_3_count	WL_1_fpkm	WL_2_fpkm	WL_3_fpkm	W_1_fpkm	W_2_fpkm	W_3_fpkm	a_mean	b_mean	log2(fc)	PValue	FDR	Symbol	Description	KEGG_A_class	KEGG_B_class	Pathway	K_ID	GO Component	GO Function	GO Process
EVM0006197	11817	9806	13984	1590	3137	2406	608.89	613.94	765.27	82.81	151.53	131.75	662.7	122.03	-2.44112	2.41e-34	1.57e-32	Ccp84Ab	XP_026816948.1 adhesive plaque matrix protein-like [Rhopalosiphum maidis]	-	-	-	-	-	GO:0042302//structural constituent of cuticle;GO:0051060//pullulanase activity	GO:0005983//starch catabolic process;GO:0051678//pullulan catabolic process
EVM0002027	28521	22428	27230	22371	24034	19983	598.09	571.43	606.42	474.01	472.51	445.33	591.98	463.95	-0.351579	0.232043	0.577918	Cyp4g15	XP_001944205.2 cytochrome P450 4g15 [Acyrthosiphon pisum]	-	-	-	-	-	GO:0003674//molecular_function;GO:0003824//catalytic activity;GO:0004747//ribokinase activity;GO:0005488//binding;GO:0005506//iron ion binding;GO:0016491//oxidoreductase activity;GO:0016705//oxidoreductase activity, acting on paired donors, with incorpora	GO:0003008//system process;GO:0007600//sensory perception;GO:0008150//biological_process;GO:0008152//metabolic process;GO:0019233//sensory perception of pain;GO:0019303//D-ribose catabolic process;GO:0032501//multicellular organismal process;GO:0050877//n
EVM0001477	45821	40904	44923	27341	26728	28903	487.51	528.77	507.59	293.93	266.61	326.8	507.957	295.78	-0.780181	1.26e-07	1.81e-06	let-2	XP_022173245.1 collagen alpha-2(IV) chain isoform X1 [Myzus persicae]	Human Diseases;Human Diseases;Environmental Information Processing;Cellular Processes;Organismal Systems;Organismal Systems;Human Diseases;Human Diseases;Human Diseases;Environmental Information Processing	Cancers;Infectious diseases;Signal transduction;Cellular community - eukaryotes;Endocrine system;Digestive system;Cancers;Endocrine and metabolic diseases;Infectious diseases;Signaling molecules and interaction	ko05200//Pathways in cancer;ko05165//Human papillomavirus infection;ko04151//PI3K-Akt signaling pathway;ko04510//Focal adhesion;ko04926//Relaxin signaling pathway;ko04974//Protein digestion and absorption;ko05222//Small cell lung cancer;ko04933//AGE-RAGE	K06237;K06237;K06237;K06237;K06237;K06237;K06237;K06237;K06237;K06237	GO:0005581//collagen trimer	GO:0005201//extracellular matrix structural constituent	-
EVM0005843	7412	5858	6372	9555	11463	9128	523.62	502.81	478.05	682.04	759.2	685.29	501.493	708.843	0.499236	1.01e-19	3.55e-18	--	XP_029344345.1 uncharacterized LOC100166657 isoform X1 [Acyrthosiphon pisum]	-	-	-	-	GO:0005575//cellular_component;GO:0005622//intracellular;GO:0005623//cell;GO:0005737//cytoplasm;GO:0005794//Golgi apparatus;GO:0008043//intracellular ferritin complex;GO:0012505//endomembrane system;GO:0032991//macromolecular complex;GO:0043226//organelle	GO:0003674//molecular_function;GO:0005488//binding;GO:0005506//iron ion binding;GO:0008198//ferrous iron binding;GO:0008199//ferric iron binding;GO:0043167//ion binding;GO:0043169//cation binding;GO:0046872//metal ion binding;GO:0046914//transition metal	GO:0000041//transition metal ion transport;GO:0002376//immune system process;GO:0006810//transport;GO:0006811//ion transport;GO:0006812//cation transport;GO:0006826//iron ion transport;GO:0006873//cellular ion homeostasis;GO:0006875//cellular metal ion ho
EVM0014105	13111	10153	13489	4561	5973	5675	450.99	424.32	492.75	158.52	192.62	207.45	456.02	186.197	-1.29227	3e-20	1.09e-18	Oat	XP_001949004.1 ornithine aminotransferase, mitochondrial [Acyrthosiphon pisum]	Metabolism;Metabolism	Global and overview maps;Amino acid metabolism	ko01100//Metabolic pathways;ko00330//Arginine and proline metabolism	K00819;K00819	GO:0005575//cellular_component;GO:0005622//intracellular;GO:0005623//cell;GO:0005634//nucleus;GO:0005654//nucleoplasm;GO:0005737//cytoplasm;GO:0005739//mitochondrion;GO:0005759//mitochondrial matrix;GO:0005829//cytosol;GO:0031974//membrane-enclosed lumen;	GO:0003674//molecular_function;GO:0003824//catalytic activity;GO:0003867//4-aminobutyrate transaminase activity;GO:0004015//adenosylmethionine-8-amino-7-oxononanoate transaminase activity;GO:0004587//ornithine-oxo-acid transaminase activity;GO:0005488//bi	GO:0001101//response to acid chemical;GO:0002376//immune system process;GO:0003008//system process;GO:0006082//organic acid metabolic process;GO:0006520//cellular amino acid metabolic process;GO:0006525//arginine metabolic process;GO:0006527//arginine cat
EVM0008417	23222	18172	18618	8361	9912	9149	381.51	362.73	324.84	138.79	152.67	159.74	356.36	150.4	-1.24453	2.7e-25	1.25e-23	Tktl2	XP_001944790.2 transketolase-like protein 2 [Acyrthosiphon pisum]	Metabolism;Metabolism;Metabolism;Metabolism	Global and overview maps;Global and overview maps;Global and overview maps;Carbohydrate metabolism	ko01100//Metabolic pathways;ko01200//Carbon metabolism;ko01230//Biosynthesis of amino acids;ko00030//Pentose phosphate pathway	K00615;K00615;K00615;K00615	GO:0005737//cytoplasm;GO:0045250//cytosolic pyruvate dehydrogenase complex	GO:0003674//molecular_function;GO:0003824//catalytic activity;GO:0004738//pyruvate dehydrogenase activity;GO:0004739//pyruvate dehydrogenase (acetyl-transferring) activity;GO:0004802//transketolase activity;GO:0008661//1-deoxy-D-xylulose-5-phosphate synth	GO:0006086//acetyl-CoA biosynthetic process from pyruvate;GO:0006098//pentose-phosphate shunt;GO:0008150//biological_process;GO:0008152//metabolic process;GO:0008615//pyridoxine biosynthetic process;GO:0009228//thiamine biosynthetic process;GO:0009240//is
EVM0005170	5574	3831	4157	1090	1110	868	358	298.9	283.52	70.71	66.85	59.21	313.473	65.59	-2.25679	4.55e-55	5.24e-53	Ctsb	XP_022174118.1 cathepsin B-like [Myzus persicae]	Cellular Processes;Cellular Processes;Cellular Processes;Organismal Systems;Organismal Systems;Organismal Systems	Transport and catabolism;Transport and catabolism;Cell growth and death;Immune system;Endocrine system;Immune system	ko04142//Lysosome;ko04140//Autophagy - animal;ko04210//Apoptosis;ko04621//NOD-like receptor signaling pathway;ko04924//Renin secretion;ko04612//Antigen processing and presentation	K01363;K01363;K01363;K01363;K01363;K01363	-	GO:0004197//cysteine-type endopeptidase activity;GO:0008234//cysteine-type peptidase activity;GO:0018492//carbon-monoxide dehydrogenase (acceptor) activity	GO:0006085//acetyl-CoA biosynthetic process;GO:0006508//proteolysis;GO:0050790//regulation of catalytic activity
EVM0010996	7255	6013	6634	5001	6223	4888	311.13	313.3	302.14	216.7	250.2	222.77	308.857	229.89	-0.425994	0.0339401	0.151719	Jafrac1	XP_015373691.1 PREDICTED: peroxiredoxin 1-like [Diuraphis noxia]	Cellular Processes;Human Diseases	Transport and catabolism;Infectious diseases	ko04146//Peroxisome;ko05146//Amoebiasis	K13279;K13279	GO:0005575//cellular_component;GO:0005622//intracellular;GO:0005623//cell;GO:0005737//cytoplasm;GO:0005829//cytosol;GO:0044424//intracellular part;GO:0044444//cytoplasmic part;GO:0044464//cell part	GO:0003674//molecular_function;GO:0003824//catalytic activity;GO:0004601//peroxidase activity;GO:0008379//thioredoxin peroxidase activity;GO:0016209//antioxidant activity;GO:0016491//oxidoreductase activity;GO:0016684//oxidoreductase activity, acting on p	GO:0000003//reproduction;GO:0003006//developmental process involved in reproduction;GO:0006928//movement of cell or subcellular component;GO:0006950//response to stress;GO:0006979//response to oxidative stress;GO:0007155//cell adhesion;GO:0007275//multice
EVM0000620	10831	8593	10002	8516	10767	9151	275.92	265.97	270.6	219.2	257.15	247.74	270.83	241.363	-0.166181	0.281587	0.6418	wupA	XP_026820821.1 troponin I 2 isoform X1 [Rhopalosiphum maidis]	Environmental Information Processing;Organismal Systems;Human Diseases;Human Diseases;Organismal Systems	Signal transduction;Circulatory system;Cardiovascular diseases;Cardiovascular diseases;Circulatory system	ko04024//cAMP signaling pathway;ko04261//Adrenergic signaling in cardiomyocytes;ko05414//Dilated cardiomyopathy (DCM);ko05410//Hypertrophic cardiomyopathy (HCM);ko04260//Cardiac muscle contraction	K12044;K12044;K12044;K12044;K12044	GO:0005575//cellular_component;GO:0005622//intracellular;GO:0005623//cell;GO:0005737//cytoplasm;GO:0005856//cytoskeleton;GO:0005861//troponin complex;GO:0005865//striated muscle thin filament;GO:0015629//actin cytoskeleton;GO:0030016//myofibril;GO:0030017	GO:0003674//molecular_function;GO:0003779//actin binding;GO:0005488//binding;GO:0005515//protein binding;GO:0008092//cytoskeletal protein binding;GO:0043167//ion binding;GO:0043169//cation binding;GO:0046872//metal ion binding	GO:0000280//nuclear division;GO:0003007//heart morphogenesis;GO:0003008//system process;GO:0003009//skeletal muscle contraction;GO:0003012//muscle system process;GO:0003013//circulatory system process;GO:0003015//heart process;GO:0003205//cardiac chamber
EVM0001087	19050	17699	18619	12769	11801	13022	238.53	269.26	247.59	161.55	138.53	173.28	251.793	157.787	-0.674265	0.000125491	0.00117432	Col4a1	XP_022173249.1 collagen alpha-5(IV) chain-like [Myzus persicae]	Human Diseases;Human Diseases;Environmental Information Processing;Cellular Processes;Organismal Systems;Organismal Systems;Human Diseases;Human Diseases;Human Diseases;Environmental Information Processing	Cancers;Infectious diseases;Signal transduction;Cellular community - eukaryotes;Endocrine system;Digestive system;Cancers;Endocrine and metabolic diseases;Infectious diseases;Signaling molecules and interaction	ko05200//Pathways in cancer;ko05165//Human papillomavirus infection;ko04151//PI3K-Akt signaling pathway;ko04510//Focal adhesion;ko04926//Relaxin signaling pathway;ko04974//Protein digestion and absorption;ko05222//Small cell lung cancer;ko04933//AGE-RAGE	K06237;K06237;K06237;K06237;K06237;K06237;K06237;K06237;K06237;K06237	GO:0005581//collagen trimer	GO:0005201//extracellular matrix structural constituent	-
EVM0008915	11277	10440	12790	9662	9844	7811	205.4	231.04	247.41	177.82	168.1	151.2	227.95	165.707	-0.460086	0.0579238	0.227621	SLC1A3	XP_001944328.2 excitatory amino acid transporter 1 isoform X1 [Acyrthosiphon pisum]	Human Diseases;Organismal Systems;Organismal Systems	Neurodegenerative diseases;Nervous system;Nervous system	ko05016//Huntington disease;ko04721//Synaptic vesicle cycle;ko04724//Glutamatergic synapse	K05614;K05614;K05614	GO:0005575//cellular_component;GO:0005623//cell;GO:0005886//plasma membrane;GO:0016020//membrane;GO:0016021//integral component of membrane;GO:0030424//axon;GO:0031224//intrinsic component of membrane;GO:0033267//axon part;GO:0042995//cell projection;GO:0	GO:0003674//molecular_function;GO:0005215//transporter activity;GO:0005283//sodium:amino acid symporter activity;GO:0005310//dicarboxylic acid transmembrane transporter activity;GO:0005313//L-glutamate transmembrane transporter activity;GO:0005326//neurot	GO:0003008//system process;GO:0003009//skeletal muscle contraction;GO:0003012//muscle system process;GO:0003333//amino acid transmembrane transport;GO:0006810//transport;GO:0006811//ion transport;GO:0006812//cation transport;GO:0006814//sodium ion transpo
EVM0014199	8358	7018	7151	11214	13232	11642	230.62	235.28	209.55	312.65	342.3	341.39	225.15	332.113	0.560789	1.09e-23	4.72e-22	--	XP_001951753.1 uncharacterized protein LOC100168862 isoform X1 [Acyrthosiphon pisum]	-	-	-	-	GO:0000139//Golgi membrane;GO:0005575//cellular_component;GO:0005576//extracellular region;GO:0005615//extracellular space;GO:0005622//intracellular;GO:0005623//cell;GO:0005737//cytoplasm;GO:0005768//endosome;GO:0005794//Golgi apparatus;GO:0005798//Golgi-	GO:0000166//nucleotide binding;GO:0001540//beta-amyloid binding;GO:0003674//molecular_function;GO:0005488//binding;GO:0005524//ATP binding;GO:0008144//drug binding;GO:0017076//purine nucleotide binding;GO:0030554//adenyl nucleotide binding;GO:0032553//rib	GO:0006807//nitrogen compound metabolic process;GO:0006915//apoptotic process;GO:0007154//cell communication;GO:0007165//signal transduction;GO:0007166//cell surface receptor signaling pathway;GO:0007275//multicellular organism development;GO:0007399//ner
EVM0007725	9532	7816	8707	21673	26351	20252	216.32	215.51	209.85	496.97	560.65	488.43	213.893	515.35	1.26866	5.24e-80	9.43e-78	ATPsyngamma	XP_022180067.1 ATP synthase subunit gamma, mitochondrial [Myzus persicae]	Metabolism;Human Diseases;Human Diseases;Organismal Systems;Human Diseases;Metabolism	Global and overview maps;Neurodegenerative diseases;Neurodegenerative diseases;Environmental adaptation;Neurodegenerative diseases;Energy metabolism	ko01100//Metabolic pathways;ko05016//Huntington disease;ko05010//Alzheimer disease;ko04714//Thermogenesis;ko05012//Parkinson disease;ko00190//Oxidative phosphorylation	K02136;K02136;K02136;K02136;K02136;K02136	GO:0000275//mitochondrial proton-transporting ATP synthase complex, catalytic core F(1);GO:0005575//cellular_component;GO:0005622//intracellular;GO:0005623//cell;GO:0005737//cytoplasm;GO:0005739//mitochondrion;GO:0005740//mitochondrial envelope;GO:0005743	GO:0003674//molecular_function;GO:0003824//catalytic activity;GO:0004016//adenylate cyclase activity;GO:0005198//structural molecule activity;GO:0005215//transporter activity;GO:0008324//cation transmembrane transporter activity;GO:0015075//ion transmembr	GO:0006091//generation of precursor metabolites and energy;GO:0006119//oxidative phosphorylation;GO:0006139//nucleobase-containing compound metabolic process;GO:0006163//purine nucleotide metabolic process;GO:0006164//purine nucleotide biosynthetic proces
EVM0001754	23820	20494	21715	13530	12689	15248	208.27	217.72	201.64	119.53	104.02	141.68	209.21	121.743	-0.781109	1.37e-05	0.000151639	ACAC	XP_029341257.1 acetyl-CoA carboxylase [Acyrthosiphon pisum]	Metabolism;Organismal Systems;Environmental Information Processing;Metabolism;Organismal Systems;Metabolism;Metabolism;Metabolism	Global and overview maps;Endocrine system;Signal transduction;Global and overview maps;Endocrine system;Carbohydrate metabolism;Carbohydrate metabolism;Lipid metabolism	ko01100//Metabolic pathways;ko04910//Insulin signaling pathway;ko04152//AMPK signaling pathway;ko01212//Fatty acid metabolism;ko04922//Glucagon signaling pathway;ko00620//Pyruvate metabolism;ko00640//Propanoate metabolism;ko00061//Fatty acid biosynthesis	K11262;K11262;K11262;K11262;K11262;K11262;K11262;K11262	GO:0005737//cytoplasm;GO:0005951//carbamoyl-phosphate synthase complex;GO:0009317//acetyl-CoA carboxylase complex;GO:0009320//phosphoribosylaminoimidazole carboxylase complex;GO:0031226//intrinsic component of plasma membrane	GO:0003989//acetyl-CoA carboxylase activity;GO:0004075//biotin carboxylase activity;GO:0004088//carbamoyl-phosphate synthase (glutamine-hydrolyzing) activity;GO:0004638//phosphoribosylaminoimidazole carboxylase activity;GO:0004644//phosphoribosylglycinami	GO:0006094//gluconeogenesis;GO:0006633//fatty acid biosynthetic process;GO:0006814//sodium ion transport;GO:0009152//purine ribonucleotide biosynthetic process;GO:0009220//pyrimidine ribonucleotide biosynthetic process;GO:0009252//peptidoglycan biosynthet
EVM0000956	1966	1474	1778	2597	3377	2810	218.55	199.09	209.91	291.71	351.95	331.97	209.183	325.21	0.636604	9.86e-20	3.48e-18	FERH	NP_001155797.1 ferritin-like precursor [Acyrthosiphon pisum]	Cellular Processes;Cellular Processes;Organismal Systems	Cell growth and death;Cell growth and death;Digestive system	ko04217//Necroptosis;ko04216//Ferroptosis;ko04978//Mineral absorption	K00522;K00522;K00522	GO:0005575//cellular_component;GO:0005622//intracellular;GO:0005623//cell;GO:0005737//cytoplasm;GO:0005739//mitochondrion;GO:0005794//Golgi apparatus;GO:0008043//intracellular ferritin complex;GO:0012505//endomembrane system;GO:0032991//macromolecular com	GO:0003674//molecular_function;GO:0005488//binding;GO:0005506//iron ion binding;GO:0008198//ferrous iron binding;GO:0008199//ferric iron binding;GO:0043167//ion binding;GO:0043169//cation binding;GO:0046872//metal ion binding;GO:0046914//transition metal	GO:0000041//transition metal ion transport;GO:0006810//transport;GO:0006811//ion transport;GO:0006812//cation transport;GO:0006826//iron ion transport;GO:0006873//cellular ion homeostasis;GO:0006875//cellular metal ion homeostasis;GO:0006879//cellular iro
EVM0007882	5124	5111	6732	7146	8397	6362	172.11	208.58	240.14	242.53	264.42	227.09	206.943	244.68	0.24166	6.39e-05	0.000635752	--	NP_001156258.1 uncharacterized protein LOC100167365 precursor [Acyrthosiphon pisum]	-	-	-	-	GO:0005575//cellular_component;GO:0005576//extracellular region;GO:0005615//extracellular space;GO:0044421//extracellular region part	GO:0003674//molecular_function	GO:0008150//biological_process
EVM0000830	4500	3787	4264	8511	9667	8235	187.59	191.81	188.78	358.5	377.81	364.83	189.393	367.047	0.954578	4.8e-70	7.51e-68	CYC1	NP_001155760.1 cytochrome c1-like [Acyrthosiphon pisum]	Metabolism;Human Diseases;Human Diseases;Organismal Systems;Human Diseases;Human Diseases;Metabolism;Organismal Systems	Global and overview maps;Neurodegenerative diseases;Neurodegenerative diseases;Environmental adaptation;Neurodegenerative diseases;Endocrine and metabolic diseases;Energy metabolism;Circulatory system	ko01100//Metabolic pathways;ko05016//Huntington disease;ko05010//Alzheimer disease;ko04714//Thermogenesis;ko05012//Parkinson disease;ko04932//Non-alcoholic fatty liver disease (NAFLD);ko00190//Oxidative phosphorylation;ko04260//Cardiac muscle contraction	K00413;K00413;K00413;K00413;K00413;K00413;K00413;K00413	GO:0009523//photosystem II;GO:0009538//photosystem I reaction center;GO:0009654//photosystem II oxygen evolving complex	GO:0009055//electron carrier activity;GO:0010242//oxygen evolving activity;GO:0020037//heme binding	-
EVM0015897	4041	3151	2783	1235	1501	994	192.8	182.66	141.01	59.54	67.14	50.4	172.157	59.0267	-1.54428	1.38e-18	4.49e-17	cpr-5	ADK37857.1 putative cathepsin precursor [Sitobion avenae]	Cellular Processes;Cellular Processes;Cellular Processes;Organismal Systems;Organismal Systems;Organismal Systems	Transport and catabolism;Transport and catabolism;Cell growth and death;Immune system;Endocrine system;Immune system	ko04142//Lysosome;ko04140//Autophagy - animal;ko04210//Apoptosis;ko04621//NOD-like receptor signaling pathway;ko04924//Renin secretion;ko04612//Antigen processing and presentation	K01363;K01363;K01363;K01363;K01363;K01363	-	GO:0004197//cysteine-type endopeptidase activity;GO:0008234//cysteine-type peptidase activity;GO:0018492//carbon-monoxide dehydrogenase (acceptor) activity	GO:0006085//acetyl-CoA biosynthetic process;GO:0006508//proteolysis;GO:0050790//regulation of catalytic activity
EVM0009224	4193	3749	2540	3915	4154	5014	187.91	204.13	120.89	177.28	174.53	238.8	170.977	196.87	0.203444	0.0129357	0.0700918	tdcB	XP_008186905.2 LOW QUALITY PROTEIN: uncharacterized protein LOC100165866 [Acyrthosiphon pisum]	Metabolism;Metabolism;Metabolism;Metabolism;Metabolism	Global and overview maps;Global and overview maps;Global and overview maps;Amino acid metabolism;Amino acid metabolism	ko01100//Metabolic pathways;ko01200//Carbon metabolism;ko01230//Biosynthesis of amino acids;ko00260//Glycine, serine and threonine metabolism;ko00290//Valine, leucine and isoleucine biosynthesis	K01754;K01754;K01754;K01754;K01754	GO:0005737//cytoplasm	GO:0003674//molecular_function;GO:0003824//catalytic activity;GO:0004034//aldose 1-epimerase activity;GO:0004122//cystathionine beta-synthase activity;GO:0004124//cysteine synthase activity;GO:0004794//L-threonine ammonia-lyase activity;GO:0004795//threon	GO:0006012//galactose metabolic process;GO:0006082//organic acid metabolic process;GO:0006520//cellular amino acid metabolic process;GO:0006535//cysteine biosynthetic process from serine;GO:0006549//isoleucine metabolic process;GO:0006566//threonine metab
EVM0002237	2091	1760	2230	1261	1811	1602	161.05	164.7	182.41	98.14	130.77	131.13	169.387	120.013	-0.497126	0.046858	0.194498	SEC61B	XP_001952236.1 protein transport protein Sec61 subunit beta [Acyrthosiphon pisum]	Genetic Information Processing;Cellular Processes;Human Diseases;Genetic Information Processing	Folding, sorting and degradation;Transport and catabolism;Infectious diseases;Folding, sorting and degradation	ko04141//Protein processing in endoplasmic reticulum;ko04145//Phagosome;ko05110//Vibrio cholerae infection;ko03060//Protein export	K09481;K09481;K09481;K09481	GO:0005575//cellular_component;GO:0005622//intracellular;GO:0005623//cell;GO:0005737//cytoplasm;GO:0005783//endoplasmic reticulum;GO:0005784//Sec61 translocon complex;GO:0005789//endoplasmic reticulum membrane;GO:0005791//rough endoplasmic reticulum;GO:00	GO:0003674//molecular_function;GO:0005085//guanyl-nucleotide exchange factor activity;GO:0005086//ARF guanyl-nucleotide exchange factor activity;GO:0005215//transporter activity;GO:0005488//binding;GO:0005515//protein binding;GO:0008320//protein transmemb	GO:0000060//protein import into nucleus, translocation;GO:0006508//proteolysis;GO:0006511//ubiquitin-dependent protein catabolic process;GO:0006605//protein targeting;GO:0006606//protein import into nucleus;GO:0006612//protein targeting to membrane;GO:000
EVM0003656	6530	5119	5749	13341	13026	12865	169.91	161.83	158.86	350.74	317.76	355.74	163.533	341.413	1.06193	1.11e-46	1.06e-44	Gpd2	XP_003244035.1 glycerol-3-phosphate dehydrogenase, mitochondrial isoform X1 [Acyrthosiphon pisum]	Metabolism	Lipid metabolism	ko00564//Glycerophospholipid metabolism	K00111	GO:0005575//cellular_component;GO:0005622//intracellular;GO:0005623//cell;GO:0005737//cytoplasm;GO:0005739//mitochondrion;GO:0005740//mitochondrial envelope;GO:0005741//mitochondrial outer membrane;GO:0005743//mitochondrial inner membrane;GO:0009331//glyc	GO:0000104//succinate dehydrogenase activity;GO:0003674//molecular_function;GO:0003824//catalytic activity;GO:0004148//dihydrolipoyl dehydrogenase activity;GO:0004367//glycerol-3-phosphate dehydrogenase [NAD+] activity;GO:0004368//glycerol-3-phosphate deh	GO:0001302//replicative cell aging;GO:0001654//eye development;GO:0005975//carbohydrate metabolic process;GO:0005996//monosaccharide metabolic process;GO:0006006//glucose metabolic process;GO:0006066//alcohol metabolic process;GO:0006071//glycerol metabol
EVM0014816	7907	5931	6618	6182	6620	5490	174.84	159.35	155.43	138.13	137.24	129.02	163.207	134.797	-0.275915	0.827865	0.950227	--	KAF0701072.1 THAP-type domain-containing protein, partial [Aphis craccivora]	-	-	-	-	-	GO:0004803//transposase activity	GO:0006313//transposition, DNA-mediated
EVM0008601	3235	2877	3233	8128	13123	9305	151.06	163.22	160.32	383.49	574.49	461.74	158.2	473.24	1.58082	2.25e-46	2.13e-44	UQCRB	XP_022171054.1 cytochrome b-c1 complex subunit 7-like [Myzus persicae]	Metabolism;Human Diseases;Human Diseases;Organismal Systems;Human Diseases;Human Diseases;Metabolism;Organismal Systems	Global and overview maps;Neurodegenerative diseases;Neurodegenerative diseases;Environmental adaptation;Neurodegenerative diseases;Endocrine and metabolic diseases;Energy metabolism;Circulatory system	ko01100//Metabolic pathways;ko05016//Huntington disease;ko05010//Alzheimer disease;ko04714//Thermogenesis;ko05012//Parkinson disease;ko04932//Non-alcoholic fatty liver disease (NAFLD);ko00190//Oxidative phosphorylation;ko04260//Cardiac muscle contraction	K00417;K00417;K00417;K00417;K00417;K00417;K00417;K00417	GO:0005575//cellular_component;GO:0005622//intracellular;GO:0005623//cell;GO:0005737//cytoplasm;GO:0005739//mitochondrion;GO:0005740//mitochondrial envelope;GO:0005743//mitochondrial inner membrane;GO:0005746//mitochondrial respiratory chain;GO:0005750//m	GO:0003674//molecular_function;GO:0003824//catalytic activity;GO:0008121//ubiquinol-cytochrome-c reductase activity;GO:0009055//electron carrier activity;GO:0016491//oxidoreductase activity;GO:0016679//oxidoreductase activity, acting on diphenols and rela	GO:0006091//generation of precursor metabolites and energy;GO:0006119//oxidative phosphorylation;GO:0006122//mitochondrial electron transport, ubiquinol to cytochrome c;GO:0006139//nucleobase-containing compound metabolic process;GO:0006163//purine nucleo
EVM0003036	4453	3624	3985	3364	4520	3365	160.92	159.11	152.93	122.84	153.14	129.23	157.653	135.07	-0.223048	0.74897	0.95005	eIF1	NP_001155788.1 eukaryotic translation initiation factor 1 [Acyrthosiphon pisum]	Genetic Information Processing	Translation	ko03013//RNA transport	K03113	GO:0005840//ribosome	GO:0003743//translation initiation factor activity	GO:0006413//translational initiation
EVM0003703	5439	4298	5030	10840	15732	11515	160.31	153.92	157.45	322.84	434.73	360.69	157.227	372.753	1.24538	1.38e-43	1.17e-41	Atp5me	XP_001951495.1 ATP synthase subunit e, mitochondrial [Acyrthosiphon pisum]	Metabolism;Organismal Systems;Metabolism	Global and overview maps;Environmental adaptation;Energy metabolism	ko01100//Metabolic pathways;ko04714//Thermogenesis;ko00190//Oxidative phosphorylation	K02129;K02129;K02129	GO:0000276//mitochondrial proton-transporting ATP synthase complex, coupling factor F(o);GO:0005575//cellular_component;GO:0005622//intracellular;GO:0005623//cell;GO:0005634//nucleus;GO:0005737//cytoplasm;GO:0005739//mitochondrion;GO:0005740//mitochondria	GO:0000287//magnesium ion binding;GO:0003674//molecular_function;GO:0003824//catalytic activity;GO:0005488//binding;GO:0015078//hydrogen ion transmembrane transporter activity;GO:0016787//hydrolase activity;GO:0016788//hydrolase activity, acting on ester	GO:0000096//sulfur amino acid metabolic process;GO:0000097//sulfur amino acid biosynthetic process;GO:0006082//organic acid metabolic process;GO:0006139//nucleobase-containing compound metabolic process;GO:0006163//purine nucleotide metabolic process;GO:0
EVM0015290	5479	4475	5078	6395	6983	5941	154.09	152.92	151.67	181.73	184.12	177.57	152.893	181.14	0.24458	7.37e-12	1.54e-10	RAB1A	XP_001951763.1 ras-related protein ORAB-1 [Acyrthosiphon pisum]	Cellular Processes;Human Diseases;Human Diseases	Transport and catabolism;Infectious diseases;Infectious diseases	ko04140//Autophagy - animal;ko05130//Pathogenic Escherichia coli infection;ko05134//Legionellosis	K07874;K07874;K07874	GO:0000139//Golgi membrane;GO:0000407//pre-autophagosomal structure;GO:0005575//cellular_component;GO:0005622//intracellular;GO:0005623//cell;GO:0005737//cytoplasm;GO:0005739//mitochondrion;GO:0005768//endosome;GO:0005769//early endosome;GO:0005783//endop	GO:0000149//SNARE binding;GO:0000166//nucleotide binding;GO:0001882//nucleoside binding;GO:0001883//purine nucleoside binding;GO:0003674//molecular_function;GO:0003824//catalytic activity;GO:0003924//GTPase activity;GO:0005488//binding;GO:0005515//protein	GO:0000003//reproduction;GO:0000045//autophagosome assembly;GO:0000278//mitotic cell cycle;GO:0000280//nuclear division;GO:0000281//mitotic cytokinesis;GO:0000910//cytokinesis;GO:0001816//cytokine production;GO:0002790//peptide secretion;GO:0002791//regul
EVM0003349	1722	1484	1949	1336	1775	1554	137.13	143.59	164.83	107.5	132.52	131.52	148.517	123.847	-0.26207	0.94572	0.989938	--	XP_022168897.1 putative defense protein Hdd11 isoform X1 [Myzus persicae]	-	-	-	-	-	-	-
EVM0007737	5998	5980	4020	5543	5636	8477	151.85	183.95	108.09	141.8	133.78	228.08	147.963	167.887	0.182248	0.182045	0.502911	CYP4C1	XP_008181889.1 cytochrome P450 4C1-like [Acyrthosiphon pisum]	-	-	-	-	-	GO:0005506//iron ion binding;GO:0016705//oxidoreductase activity, acting on paired donors, with incorporation or reduction of molecular oxygen;GO:0020037//heme binding	GO:0055114//oxidation-reduction process
EVM0006637	4767	4044	4289	3899	4836	5900	142.49	146.86	136.15	117.76	135.52	187.41	141.833	146.897	0.050605	0.041888	0.178034	ELOVL6	NP_001156725.1 ELOVL family member 6, elongation of long chain fatty acids [Acyrthosiphon pisum]	Metabolism;Metabolism;Metabolism;Metabolism	Global and overview maps;Global and overview maps;Lipid metabolism;Lipid metabolism	ko01100//Metabolic pathways;ko01212//Fatty acid metabolism;ko01040//Biosynthesis of unsaturated fatty acids;ko00062//Fatty acid elongation	K10203;K10203;K10203;K10203	GO:0016021//integral component of membrane	-	-
EVM0011513	3813	3163	3399	2517	3172	2504	132.12	133.17	125.08	88.13	103.04	92.21	130.123	94.46	-0.462104	0.0168295	0.0873683	AGAP006607	XP_022167611.1 eukaryotic translation initiation factor 3 subunit I-like [Myzus persicae]	Genetic Information Processing	Translation	ko03013//RNA transport	K03246	-	GO:0005515//protein binding	-
EVM0006528	14390	12346	13693	16144	15663	12866	126.71	132.09	128.05	143.64	129.31	120.4	128.95	131.117	0.0240393	0.00382112	0.0246281	cher	XP_008178840.1 filamin-A isoform X1 [Acyrthosiphon pisum]	Environmental Information Processing;Human Diseases;Human Diseases;Cellular Processes	Signal transduction;Infectious diseases;Cancers;Cellular community - eukaryotes	ko04010//MAPK signaling pathway;ko05132//Salmonella infection;ko05205//Proteoglycans in cancer;ko04510//Focal adhesion	K04437;K04437;K04437;K04437	-	GO:0005515//protein binding	-
EVM0012782	2343	1912	2104	2380	2526	2362	131.23	130.11	125.15	134.69	132.64	140.59	128.83	135.973	0.0778552	6.7e-05	0.000664165	rsrc2	XP_008189232.1 arginine/serine-rich coiled-coil protein 2 isoform X1 [Acyrthosiphon pisum]	-	-	-	-	GO:0005575//cellular_component;GO:0005622//intracellular;GO:0005623//cell;GO:0005634//nucleus;GO:0005681//spliceosomal complex;GO:0032991//macromolecular complex;GO:0043226//organelle;GO:0043227//membrane-bounded organelle;GO:0043229//intracellular organe	GO:0003674//molecular_function;GO:0003676//nucleic acid binding;GO:0003723//RNA binding;GO:0003729//mRNA binding;GO:0005488//binding;GO:0097159//organic cyclic compound binding;GO:1901363//heterocyclic compound binding	GO:0000381//regulation of alternative mRNA splicing, via spliceosome;GO:0008150//biological_process;GO:0010468//regulation of gene expression;GO:0019219//regulation of nucleobase-containing compound metabolic process;GO:0019222//regulation of metabolic pr
EVM0005123	5447	4404	4435	3403	4062	3381	131.13	128.82	113.39	82.78	91.68	86.5	124.447	86.9867	-0.516661	0.00429779	0.027338	ras	XP_001951660.1 inosine-5'-monophosphate dehydrogenase [Acyrthosiphon pisum]	Metabolism;Metabolism;Metabolism	Global and overview maps;Nucleotide metabolism;Xenobiotics biodegradation and metabolism	ko01100//Metabolic pathways;ko00230//Purine metabolism;ko00983//Drug metabolism - other enzymes	K00088;K00088;K00088	GO:0005575//cellular_component;GO:0005576//extracellular region;GO:0005622//intracellular;GO:0005623//cell;GO:0005634//nucleus;GO:0005737//cytoplasm;GO:0005829//cytosol;GO:0012505//endomembrane system;GO:0016021//integral component of membrane;GO:0030141/	GO:0000107//imidazoleglycerol-phosphate synthase activity;GO:0000166//nucleotide binding;GO:0003674//molecular_function;GO:0003676//nucleic acid binding;GO:0003677//DNA binding;GO:0003682//chromatin binding;GO:0003723//RNA binding;GO:0003824//catalytic ac	GO:0000105//histidine biosynthetic process;GO:0000902//cell morphogenesis;GO:0000904//cell morphogenesis involved in differentiation;GO:0001654//eye development;GO:0001775//cell activation;GO:0002252//immune effector process;GO:0002263//cell activation in
EVM0015025	4541	3861	4581	3591	4007	3502	117	120.86	125.34	93.48	96.79	95.89	121.067	95.3867	-0.343942	0.238194	0.586009	chic	NP_001156129.1 profilin-like [Acyrthosiphon pisum]	Human Diseases;Human Diseases;Environmental Information Processing;Environmental Information Processing;Cellular Processes	Infectious diseases;Infectious diseases;Signal transduction;Signal transduction;Cell motility	ko05131//Shigellosis;ko05132//Salmonella infection;ko04015//Rap1 signaling pathway;ko04013//MAPK signaling pathway - fly;ko04810//Regulation of actin cytoskeleton	K05759;K05759;K05759;K05759;K05759	-	GO:0003779//actin binding	-
EVM0011969	4773	3502	4788	7023	6241	4620	118.47	105.61	126.21	176.13	145.23	121.86	116.763	147.74	0.339473	4.63e-05	0.000470562	TGM1	XP_001947232.2 hemocyte protein-glutamine gamma-glutamyltransferase [Acyrthosiphon pisum]	-	-	-	-	-	GO:0003810//protein-glutamine gamma-glutamyltransferase activity	GO:0018149//peptide cross-linking
EVM0013886	2872	2583	3306	10836	11671	8456	104.19	113.85	127.37	397.2	396.95	326.01	115.137	373.387	1.69732	1.2e-62	1.64e-60	--	NP_001165728.1 cuticular protein 72 precursor [Acyrthosiphon pisum]	-	-	-	-	-	GO:0042302//structural constituent of cuticle	-
EVM0003412	5494	4569	5268	22860	24085	23285	114.01	115.2	116.1	479.32	468.57	513.51	115.103	487.133	2.08139	6.61e-198	5.11e-195	Hadha	XP_001949325.2 trifunctional enzyme subunit alpha, mitochondrial [Acyrthosiphon pisum]	Metabolism;Metabolism;Metabolism;Metabolism;Metabolism;Metabolism;Metabolism;Metabolism;Metabolism;Metabolism;Metabolism	Global and overview maps;Global and overview maps;Global and overview maps;Amino acid metabolism;Amino acid metabolism;Lipid metabolism;Amino acid metabolism;Carbohydrate metabolism;Metabolism of other amino acids;Lipid metabolism;Carbohydrate metabolism	ko01100//Metabolic pathways;ko01200//Carbon metabolism;ko01212//Fatty acid metabolism;ko00310//Lysine degradation;ko00280//Valine, leucine and isoleucine degradation;ko00071//Fatty acid degradation;ko00380//Tryptophan metabolism;ko00640//Propanoate metabo	K07515;K07515;K07515;K07515;K07515;K07515;K07515;K07515;K07515;K07515;K07515	GO:0005575//cellular_component;GO:0005622//intracellular;GO:0005623//cell;GO:0005737//cytoplasm;GO:0005739//mitochondrion;GO:0005740//mitochondrial envelope;GO:0005743//mitochondrial inner membrane;GO:0005759//mitochondrial matrix;GO:0005777//peroxisome;G	GO:0000062//fatty-acyl-CoA binding;GO:0000166//nucleotide binding;GO:0003674//molecular_function;GO:0003824//catalytic activity;GO:0003857//3-hydroxyacyl-CoA dehydrogenase activity;GO:0003860//3-hydroxyisobutyryl-CoA hydrolase activity;GO:0003985//acetyl-	GO:0006082//organic acid metabolic process;GO:0006465//signal peptide processing;GO:0006629//lipid metabolic process;GO:0006631//fatty acid metabolic process;GO:0006635//fatty acid beta-oxidation;GO:0006950//response to stress;GO:0007275//multicellular or
EVM0013323	5518	4651	5333	4435	4737	4235	111.82	114.52	114.77	90.81	90	91.21	113.703	90.6733	-0.326524	0.337854	0.704963	CG7483	XP_001951491.1 eukaryotic initiation factor 4A-III [Acyrthosiphon pisum]	Genetic Information Processing;Genetic Information Processing;Genetic Information Processing	Translation;Transcription;Translation	ko03013//RNA transport;ko03040//Spliceosome;ko03015//mRNA surveillance pathway	K13025;K13025;K13025	GO:0005575//cellular_component;GO:0005622//intracellular;GO:0005623//cell;GO:0005634//nucleus;GO:0005658//alpha DNA polymerase:primase complex;GO:0005730//nucleolus;GO:0005737//cytoplasm;GO:0009380//excinuclease repair complex;GO:0031974//membrane-enclose	GO:0000166//nucleotide binding;GO:0003674//molecular_function;GO:0003676//nucleic acid binding;GO:0003677//DNA binding;GO:0003678//DNA helicase activity;GO:0003688//DNA replication origin binding;GO:0003690//double-stranded DNA binding;GO:0003724//RNA hel	GO:0000003//reproduction;GO:0000375//RNA splicing, via transesterification reactions;GO:0000377//RNA splicing, via transesterification reactions with bulged adenosine as nucleophile;GO:0000398//mRNA splicing, via spliceosome;GO:0000578//embryonic axis spe
EVM0008304	2735	2587	2784	766	1127	1015	101.46	116.6	109.68	28.71	39.2	40.02	109.247	35.9767	-1.60246	1.86e-26	9.3e-25	--	XP_001950366.1 uncharacterized protein LOC100159662 [Acyrthosiphon pisum]	-	-	-	-	-	GO:0003674//molecular_function;GO:0005488//binding;GO:0030246//carbohydrate binding	-
EVM0013432	8903	8049	9734	7064	6639	6647	96.31	105.8	111.83	77.22	67.34	76.42	104.647	73.66	-0.506573	0.0149621	0.0792403	LanB1	XP_008186171.1 LOW QUALITY PROTEIN: laminin subunit beta-1 [Acyrthosiphon pisum]	Human Diseases;Human Diseases;Environmental Information Processing;Cellular Processes;Human Diseases;Human Diseases;Human Diseases;Environmental Information Processing	Cancers;Infectious diseases;Signal transduction;Cellular community - eukaryotes;Infectious diseases;Cancers;Infectious diseases;Signaling molecules and interaction	ko05200//Pathways in cancer;ko05165//Human papillomavirus infection;ko04151//PI3K-Akt signaling pathway;ko04510//Focal adhesion;ko05145//Toxoplasmosis;ko05222//Small cell lung cancer;ko05146//Amoebiasis;ko04512//ECM-receptor interaction	K05636;K05636;K05636;K05636;K05636;K05636;K05636;K05636	GO:0005575//cellular_component;GO:0005576//extracellular region;GO:0005604//basement membrane;GO:0005605//basal lamina;GO:0031012//extracellular matrix;GO:0044420//extracellular matrix component;GO:0044421//extracellular region part	GO:0005524//ATP binding	GO:0000003//reproduction;GO:0000902//cell morphogenesis;GO:0000904//cell morphogenesis involved in differentiation;GO:0002009//morphogenesis of an epithelium;GO:0003006//developmental process involved in reproduction;GO:0003007//heart morphogenesis;GO:000
EVM0000227	3829	3064	3911	2520	2685	2569	102.64	99.79	111.33	68.25	67.48	73.18	104.587	69.6367	-0.58678	0.000270647	0.00234079	TARS1	XP_015372589.1 PREDICTED: threonine--tRNA ligase, cytoplasmic [Diuraphis noxia]	Genetic Information Processing	Translation	ko00970//Aminoacyl-tRNA biosynthesis	K01868	GO:0005737//cytoplasm;GO:0009345//glycine-tRNA ligase complex	GO:0000166//nucleotide binding;GO:0003824//catalytic activity;GO:0004812//aminoacyl-tRNA ligase activity;GO:0004813//alanine-tRNA ligase activity;GO:0004820//glycine-tRNA ligase activity;GO:0004821//histidine-tRNA ligase activity;GO:0004827//proline-tRNA	GO:0006418//tRNA aminoacylation for protein translation;GO:0006419//alanyl-tRNA aminoacylation;GO:0006426//glycyl-tRNA aminoacylation;GO:0006427//histidyl-tRNA aminoacylation;GO:0006433//prolyl-tRNA aminoacylation;GO:0006434//seryl-tRNA aminoacylation;GO:
EVM0015949	2891	2030	2131	482	565	381	118.62	101.23	92.87	20	21.72	16.62	104.24	19.4467	-2.42231	8.53e-54	9.49e-52	Ctsb	XP_022161867.1 cathepsin B-like [Myzus persicae]	Cellular Processes;Cellular Processes;Cellular Processes;Organismal Systems;Organismal Systems;Organismal Systems	Transport and catabolism;Transport and catabolism;Cell growth and death;Immune system;Endocrine system;Immune system	ko04142//Lysosome;ko04140//Autophagy - animal;ko04210//Apoptosis;ko04621//NOD-like receptor signaling pathway;ko04924//Renin secretion;ko04612//Antigen processing and presentation	K01363;K01363;K01363;K01363;K01363;K01363	-	GO:0008234//cysteine-type peptidase activity;GO:0018492//carbon-monoxide dehydrogenase (acceptor) activity	GO:0006085//acetyl-CoA biosynthetic process;GO:0006508//proteolysis
EVM0001645	3550	2646	2749	4782	4869	4490	114.05	103.28	93.79	155.23	146.65	153.3	103.707	151.727	0.548966	1.26e-14	3.13e-13	PPAF2	XP_001950980.2 phenoloxidase-activating factor 2 isoform X1 [Acyrthosiphon pisum]	-	-	-	-	-	GO:0004252//serine-type endopeptidase activity	GO:0006508//proteolysis
EVM0006711	3952	3265	3515	5598	6071	7085	101.7	102.09	96.06	145.56	146.47	193.76	99.95	161.93	0.696092	9.53e-15	2.4e-13	cfaD	NP_001129411.1 cathepsin K-1 precursor [Acyrthosiphon pisum]	-	-	-	-	-	GO:0008234//cysteine-type peptidase activity	GO:0006508//proteolysis
EVM0006630	1026	826	960	964	1137	881	99.86	97.68	99.23	94.81	103.75	91.13	98.9233	96.5633	-0.0348354	0.0255052	0.121763	Macrod2	XP_022168767.1 uncharacterized protein LOC111032666 [Myzus persicae]	-	-	-	-	GO:0005575//cellular_component;GO:0005622//intracellular;GO:0005623//cell;GO:0005634//nucleus;GO:0005654//nucleoplasm;GO:0005730//nucleolus;GO:0005813//centrosome;GO:0005815//microtubule organizing center;GO:0005856//cytoskeleton;GO:0015630//microtubule c	GO:0003674//molecular_function;GO:0003824//catalytic activity;GO:0016787//hydrolase activity;GO:0016798//hydrolase activity, acting on glycosyl bonds;GO:0019213//deacetylase activity	GO:0006139//nucleobase-containing compound metabolic process;GO:0006464//cellular protein modification process;GO:0006725//cellular aromatic compound metabolic process;GO:0006807//nitrogen compound metabolic process;GO:0006950//response to stress;GO:00069
EVM0015467	1928	1557	1772	4608	5170	3821	100.05	98.17	97.66	241.62	251.54	210.73	98.6267	234.63	1.25034	5.32e-53	5.77e-51	CPIJ003725	XP_001950238.2 adenylosuccinate synthetase [Acyrthosiphon pisum]	Metabolism;Metabolism;Metabolism	Global and overview maps;Nucleotide metabolism;Amino acid metabolism	ko01100//Metabolic pathways;ko00230//Purine metabolism;ko00250//Alanine, aspartate and glutamate metabolism	K01939;K01939;K01939	GO:0005575//cellular_component;GO:0005576//extracellular region;GO:0005622//intracellular;GO:0005623//cell;GO:0005737//cytoplasm;GO:0005829//cytosol;GO:0009507//chloroplast;GO:0009532//plastid stroma;GO:0009536//plastid;GO:0009570//chloroplast stroma;GO:0	GO:0000166//nucleotide binding;GO:0001882//nucleoside binding;GO:0001883//purine nucleoside binding;GO:0003674//molecular_function;GO:0003676//nucleic acid binding;GO:0003677//DNA binding;GO:0003688//DNA replication origin binding;GO:0003690//double-stran	GO:0006082//organic acid metabolic process;GO:0006106//fumarate metabolic process;GO:0006139//nucleobase-containing compound metabolic process;GO:0006163//purine nucleotide metabolic process;GO:0006164//purine nucleotide biosynthetic process;GO:0006167//A
EVM0002295	2944	2326	2880	1945	2175	2012	97.78	93.87	101.59	65.28	67.73	71.02	97.7467	68.01	-0.523301	0.00185607	0.0129688	Dkc1	XP_001951759.1 H/ACA ribonucleoprotein complex subunit 4 [Acyrthosiphon pisum]	Genetic Information Processing	Translation	ko03008//Ribosome biogenesis in eukaryotes	K11131	-	GO:0003723//RNA binding;GO:0004730//pseudouridylate synthase activity	GO:0006396//RNA processing;GO:0006400//tRNA modification
EVM0000427	3923	3900	4169	3461	3697	3779	87.4	105.57	98.64	77.91	77.22	89.47	97.2033	81.5333	-0.253616	0.967638	0.989938	Ttpa	XP_001945367.1 alpha-tocopherol transfer protein-like isoform X2 [Acyrthosiphon pisum]	-	-	-	-	-	-	-
EVM0006290	3155	2830	3277	4696	5374	4873	89	97	98.17	133.85	142.13	146.09	94.7233	140.69	0.570728	1.88e-25	8.78e-24	--	XP_001949704.1 uncharacterized protein LOC100159742 [Acyrthosiphon pisum]	-	-	-	-	GO:0005575//cellular_component;GO:0005623//cell;GO:0016012//sarcoglycan complex;GO:0044464//cell part;GO:0045177//apical part of cell	GO:0003674//molecular_function	GO:0002009//morphogenesis of an epithelium;GO:0002165//instar larval or pupal development;GO:0007275//multicellular organism development;GO:0007424//open tracheal system development;GO:0007444//imaginal disc development;GO:0007472//wing disc morphogenesis
EVM0006555	546	387	503	811	1337	913	99.64	85.81	97.49	149.55	228.76	177.07	94.3133	185.127	0.972979	5.9e-15	1.51e-13	--	NP_001232991.1 uncharacterized protein LOC100165200 [Acyrthosiphon pisum]	Metabolism;Human Diseases;Human Diseases;Organismal Systems;Human Diseases;Human Diseases;Metabolism;Organismal Systems	Global and overview maps;Neurodegenerative diseases;Neurodegenerative diseases;Environmental adaptation;Neurodegenerative diseases;Endocrine and metabolic diseases;Energy metabolism;Nervous system	ko01100//Metabolic pathways;ko05016//Huntington disease;ko05010//Alzheimer disease;ko04714//Thermogenesis;ko05012//Parkinson disease;ko04932//Non-alcoholic fatty liver disease (NAFLD);ko00190//Oxidative phosphorylation;ko04723//Retrograde endocannabinoid	K03960;K03960;K03960;K03960;K03960;K03960;K03960;K03960	GO:0005575//cellular_component;GO:0005622//intracellular;GO:0005623//cell;GO:0005737//cytoplasm;GO:0005739//mitochondrion;GO:0005740//mitochondrial envelope;GO:0005743//mitochondrial inner membrane;GO:0005746//mitochondrial respiratory chain;GO:0005747//m	GO:0003674//molecular_function;GO:0003824//catalytic activity;GO:0003954//NADH dehydrogenase activity;GO:0008137//NADH dehydrogenase (ubiquinone) activity;GO:0016491//oxidoreductase activity;GO:0016651//oxidoreductase activity, acting on NAD(P)H;GO:001665	GO:0006091//generation of precursor metabolites and energy;GO:0006119//oxidative phosphorylation;GO:0006120//mitochondrial electron transport, NADH to ubiquinone;GO:0006139//nucleobase-containing compound metabolic process;GO:0006163//purine nucleotide me
EVM0008995	5097	4738	5372	9743	9874	11930	87	98.26	97.38	168.04	158.01	216.41	94.2133	180.82	0.940551	3.17e-21	1.2e-19	SLC27A4	XP_001942878.2 long-chain fatty acid transport protein 4 [Acyrthosiphon pisum]	Human Diseases;Organismal Systems	Endocrine and metabolic diseases;Endocrine system	ko04931//Insulin resistance;ko03320//PPAR signaling pathway	K08745;K08745	-	GO:0003987//acetate-CoA ligase activity;GO:0004043//L-aminoadipate-semialdehyde dehydrogenase activity;GO:0008668//(2,3-dihydroxybenzoyl)adenylate synthase activity;GO:0008756//o-succinylbenzoate-CoA ligase activity;GO:0030729//acetoacetate-CoA ligase act	GO:0009234//menaquinone biosynthetic process;GO:0019287//isopentenyl diphosphate biosynthetic process, mevalonate pathway;GO:0019290//siderophore biosynthetic process;GO:0019350//teichoic acid biosynthetic process;GO:0019427//acetyl-CoA biosynthetic proce
EVM0000018	3052	2710	2889	1824	1994	2039	91.39	98.6	91.87	55.19	55.98	64.89	93.9533	58.6867	-0.678912	1.09e-05	0.000122864	SCP2	XP_001946100.1 non-specific lipid-transfer protein [Acyrthosiphon pisum]	Metabolism;Metabolism;Cellular Processes;Organismal Systems;Metabolism;Metabolism	Global and overview maps;Global and overview maps;Transport and catabolism;Endocrine system;Lipid metabolism;Lipid metabolism	ko01100//Metabolic pathways;ko01212//Fatty acid metabolism;ko04146//Peroxisome;ko03320//PPAR signaling pathway;ko01040//Biosynthesis of unsaturated fatty acids;ko00120//Primary bile acid biosynthesis	K08764;K08764;K08764;K08764;K08764;K08764	GO:0005575//cellular_component;GO:0005622//intracellular;GO:0005623//cell;GO:0005634//nucleus;GO:0005654//nucleoplasm;GO:0005737//cytoplasm;GO:0005739//mitochondrion;GO:0005740//mitochondrial envelope;GO:0005741//mitochondrial outer membrane;GO:0005777//p	GO:0000062//fatty-acyl-CoA binding;GO:0000166//nucleotide binding;GO:0003674//molecular_function;GO:0003824//catalytic activity;GO:0003985//acetyl-CoA C-acetyltransferase activity;GO:0003988//acetyl-CoA C-acyltransferase activity;GO:0004315//3-oxoacyl-[ac	GO:0001676//long-chain fatty acid metabolic process;GO:0006066//alcohol metabolic process;GO:0006082//organic acid metabolic process;GO:0006139//nucleobase-containing compound metabolic process;GO:0006163//purine nucleotide metabolic process;GO:0006605//p
EVM0014200	11363	10131	11626	9559	9500	8585	87.74	95.04	95.33	74.58	68.77	70.44	92.7033	71.2633	-0.379461	0.151761	0.446943	ATP2B3	XP_001945158.2 plasma membrane calcium-transporting ATPase 2 isoform X1 [Acyrthosiphon pisum]	-	-	-	-	GO:0005886//plasma membrane;GO:0031004//potassium ion-transporting ATPase complex	GO:0004008//copper-exporting ATPase activity;GO:0004647//phosphoserine phosphatase activity;GO:0005375//copper ion transmembrane transporter activity;GO:0005388//calcium-transporting ATPase activity;GO:0008556//potassium-transporting ATPase activity;GO:00	GO:0006545//glycine biosynthetic process;GO:0006564//L-serine biosynthetic process;GO:0006813//potassium ion transport;GO:0006816//calcium ion transport;GO:0006825//copper ion transport;GO:0008152//metabolic process;GO:0015691//cadmium ion transport;GO:00
EVM0015574	5268	4550	5649	4412	4512	4196	83.3	87.41	94.86	70.49	66.89	70.51	88.5233	69.2967	-0.353272	0.28086	0.641065	--	XP_001949244.1 zinc finger protein on ecdysone puffs [Acyrthosiphon pisum]	-	-	-	-	-	GO:0003676//nucleic acid binding;GO:0008270//zinc ion binding	-
EVM0011355	3226	2764	3085	4450	4512	3976	85.91	89.43	87.25	119.74	112.65	112.53	87.53	114.973	0.39345	4.34e-15	1.13e-13	Ampd2	XP_016659480.1 AMP deaminase 2 isoform X7 [Acyrthosiphon pisum]	Metabolism;Metabolism	Global and overview maps;Nucleotide metabolism	ko01100//Metabolic pathways;ko00230//Purine metabolism	K01490;K01490	GO:0005575//cellular_component;GO:0005622//intracellular;GO:0005623//cell;GO:0005737//cytoplasm;GO:0044424//intracellular part;GO:0044464//cell part	GO:0003674//molecular_function;GO:0003824//catalytic activity;GO:0003876//AMP deaminase activity;GO:0004000//adenosine deaminase activity;GO:0005488//binding;GO:0016787//hydrolase activity;GO:0016810//hydrolase activity, acting on carbon-nitrogen (but not	GO:0006091//generation of precursor metabolites and energy;GO:0006139//nucleobase-containing compound metabolic process;GO:0006144//purine nucleobase metabolic process;GO:0006163//purine nucleotide metabolic process;GO:0006164//purine nucleotide biosynthe
EVM0011245	2916	2330	2283	2667	2582	2425	92.82	90.11	77.18	85.78	77.05	82.03	86.7033	81.62	-0.0871647	0.121644	0.385952	SPON1	XP_008189853.1 spondin-1 [Acyrthosiphon pisum]	-	-	-	-	GO:0005575//cellular_component;GO:0005576//extracellular region;GO:0005604//basement membrane;GO:0005622//intracellular;GO:0005623//cell;GO:0005737//cytoplasm;GO:0005783//endoplasmic reticulum;GO:0005788//endoplasmic reticulum lumen;GO:0012505//endomembra	GO:0003674//molecular_function;GO:0004857//enzyme inhibitor activity;GO:0004866//endopeptidase inhibitor activity;GO:0004867//serine-type endopeptidase inhibitor activity;GO:0005488//binding;GO:0030234//enzyme regulator activity;GO:0030414//peptidase inhi	GO:0000902//cell morphogenesis;GO:0000904//cell morphogenesis involved in differentiation;GO:0006928//movement of cell or subcellular component;GO:0006935//chemotaxis;GO:0007155//cell adhesion;GO:0007165//signal transduction;GO:0007275//multicellular orga
EVM0011568	1336	1092	1203	2720	3044	3278	86.05	85.46	82.29	177.02	183.82	224.38	84.6	195.073	1.20529	6.62e-39	5e-37	abhd12	XP_003243740.1 monoacylglycerol lipase ABHD12 isoform X2 [Acyrthosiphon pisum]	-	-	-	-	-	GO:0008236//serine-type peptidase activity;GO:0016787//hydrolase activity	GO:0006508//proteolysis;GO:0006629//lipid metabolic process
EVM0005113	1633	1200	1433	966	1612	1156	89.48	79.89	83.39	53.48	82.81	67.32	84.2533	67.87	-0.31196	0.674378	0.92868	--	XP_003243529.1 cytochrome c oxidase subunit 7C, mitochondrial [Acyrthosiphon pisum]	Metabolism;Human Diseases;Human Diseases;Organismal Systems;Human Diseases;Human Diseases;Metabolism;Organismal Systems	Global and overview maps;Neurodegenerative diseases;Neurodegenerative diseases;Environmental adaptation;Neurodegenerative diseases;Endocrine and metabolic diseases;Energy metabolism;Circulatory system	ko01100//Metabolic pathways;ko05016//Huntington disease;ko05010//Alzheimer disease;ko04714//Thermogenesis;ko05012//Parkinson disease;ko04932//Non-alcoholic fatty liver disease (NAFLD);ko00190//Oxidative phosphorylation;ko04260//Cardiac muscle contraction	K02272;K02272;K02272;K02272;K02272;K02272;K02272;K02272	-	GO:0004129//cytochrome-c oxidase activity	-
EVM0010222	4636	3856	4437	1748	2120	2203	83.33	84.21	84.7	31.75	35.73	42.08	84.08	36.52	-1.20308	3.29e-18	1.04e-16	ZW	XP_001951527.2 glucose-6-phosphate 1-dehydrogenase isoform X1 [Acyrthosiphon pisum]	Metabolism;Metabolism;Metabolism;Human Diseases;Metabolism	Global and overview maps;Global and overview maps;Metabolism of other amino acids;Cancers;Carbohydrate metabolism	ko01100//Metabolic pathways;ko01200//Carbon metabolism;ko00480//Glutathione metabolism;ko05230//Central carbon metabolism in cancer;ko00030//Pentose phosphate pathway	K00036;K00036;K00036;K00036;K00036	GO:0005575//cellular_component;GO:0005622//intracellular;GO:0005623//cell;GO:0005634//nucleus;GO:0005737//cytoplasm;GO:0005829//cytosol;GO:0005886//plasma membrane;GO:0009898//cytoplasmic side of plasma membrane;GO:0016020//membrane;GO:0043226//organelle;	GO:0000166//nucleotide binding;GO:0003674//molecular_function;GO:0003824//catalytic activity;GO:0004345//glucose-6-phosphate dehydrogenase activity;GO:0005488//binding;GO:0005515//protein binding;GO:0005536//glucose binding;GO:0016491//oxidoreductase acti	GO:0001558//regulation of cell growth;GO:0002262//myeloid cell homeostasis;GO:0002376//immune system process;GO:0002520//immune system development;GO:0005975//carbohydrate metabolic process;GO:0005996//monosaccharide metabolic process;GO:0006006//glucose
EVM0009770	3172	2646	3317	2015	2410	1421	79.51	80.59	88.3	51.04	56.64	37.85	82.8	48.51	-0.771349	0.000321608	0.00273826	Ddc	XP_015364475.1 PREDICTED: aromatic-L-amino-acid decarboxylase [Diuraphis noxia]	Metabolism;Human Diseases;Organismal Systems;Organismal Systems;Human Diseases;Organismal Systems;Human Diseases;Metabolism;Metabolism;Metabolism	Global and overview maps;Substance dependence;Nervous system;Development and regeneration;Substance dependence;Nervous system;Substance dependence;Amino acid metabolism;Amino acid metabolism;Amino acid metabolism	ko01100//Metabolic pathways;ko05034//Alcoholism;ko04728//Dopaminergic synapse;ko04361//Axon regeneration;ko05031//Amphetamine addiction;ko04726//Serotonergic synapse;ko05030//Cocaine addiction;ko00380//Tryptophan metabolism;ko00350//Tyrosine metabolism;ko	K01593;K01593;K01593;K01593;K01593;K01593;K01593;K01593;K01593;K01593	GO:0005575//cellular_component;GO:0005622//intracellular;GO:0005623//cell;GO:0005737//cytoplasm;GO:0005829//cytosol;GO:0008021//synaptic vesicle;GO:0012505//endomembrane system;GO:0030133//transport vesicle;GO:0030424//axon;GO:0031410//cytoplasmic vesicle	GO:0003674//molecular_function;GO:0003824//catalytic activity;GO:0004058//aromatic-L-amino-acid decarboxylase activity;GO:0004837//tyrosine decarboxylase activity;GO:0005488//binding;GO:0005515//protein binding;GO:0008144//drug binding;GO:0016597//amino a	GO:0000003//reproduction;GO:0001505//regulation of neurotransmitter levels;GO:0003008//system process;GO:0006082//organic acid metabolic process;GO:0006520//cellular amino acid metabolic process;GO:0006568//tryptophan metabolic process;GO:0006570//tyrosin
EVM0011031	3507	3239	2680	3129	3665	3732	82.41	92.47	66.88	74.29	80.74	93.19	80.5867	82.74	0.0380438	0.0263234	0.124811	ACSL4	XP_003247245.1 long-chain-fatty-acid--CoA ligase 4 isoform X1 [Acyrthosiphon pisum]	Metabolism;Organismal Systems;Metabolism;Cellular Processes;Organismal Systems;Metabolism;Metabolism;Organismal Systems;Cellular Processes	Global and overview maps;Environmental adaptation;Global and overview maps;Transport and catabolism;Endocrine system;Lipid metabolism;Lipid metabolism;Endocrine system;Cell growth and death	ko01100//Metabolic pathways;ko04714//Thermogenesis;ko01212//Fatty acid metabolism;ko04146//Peroxisome;ko03320//PPAR signaling pathway;ko00071//Fatty acid degradation;ko00061//Fatty acid biosynthesis;ko04920//Adipocytokine signaling pathway;ko04216//Ferrop	K01897;K01897;K01897;K01897;K01897;K01897;K01897;K01897;K01897	GO:0005575//cellular_component;GO:0005622//intracellular;GO:0005623//cell;GO:0005737//cytoplasm;GO:0005777//peroxisome;GO:0005783//endoplasmic reticulum;GO:0012505//endomembrane system;GO:0030424//axon;GO:0042579//microbody;GO:0042995//cell projection;GO:	GO:0003674//molecular_function;GO:0003824//catalytic activity;GO:0003987//acetate-CoA ligase activity;GO:0004043//L-aminoadipate-semialdehyde dehydrogenase activity;GO:0004467//long-chain fatty acid-CoA ligase activity;GO:0008668//(2,3-dihydroxybenzoyl)ad	GO:0000902//cell morphogenesis;GO:0000904//cell morphogenesis involved in differentiation;GO:0001676//long-chain fatty acid metabolic process;GO:0003002//regionalization;GO:0006082//organic acid metabolic process;GO:0006139//nucleobase-containing compound
EVM0005773	2484	1883	2325	2351	2475	2128	82.59	76.07	82.1	78.98	77.15	75.19	80.2533	77.1067	-0.0577057	0.0297118	0.136681	TMX1	NP_001156184.1 thioredoxin-related transmembrane protein 1-like precursor [Acyrthosiphon pisum]	-	-	-	-	GO:0005575//cellular_component;GO:0005622//intracellular;GO:0005623//cell;GO:0005737//cytoplasm;GO:0005783//endoplasmic reticulum;GO:0005789//endoplasmic reticulum membrane;GO:0012505//endomembrane system;GO:0016020//membrane;GO:0016021//integral componen	GO:0003674//molecular_function;GO:0003756//protein disulfide isomerase activity;GO:0003824//catalytic activity;GO:0015035//protein disulfide oxidoreductase activity;GO:0015036//disulfide oxidoreductase activity;GO:0016491//oxidoreductase activity;GO:00166	GO:0006457//protein folding;GO:0006464//cellular protein modification process;GO:0006790//sulfur compound metabolic process;GO:0006807//nitrogen compound metabolic process;GO:0006950//response to stress;GO:0007275//multicellular organism development;GO:00
EVM0015591	2523	1899	2817	1968	2079	1733	77.1	70.51	91.42	60.76	59.56	56.28	79.6767	58.8667	-0.436706	0.130981	0.405578	shv	XP_001950907.1 dnaJ homolog shv [Acyrthosiphon pisum]	Genetic Information Processing	Folding, sorting and degradation	ko04141//Protein processing in endoplasmic reticulum	K09517	GO:0005575//cellular_component;GO:0005576//extracellular region;GO:0005615//extracellular space;GO:0005622//intracellular;GO:0005623//cell;GO:0005634//nucleus;GO:0005737//cytoplasm;GO:0005783//endoplasmic reticulum;GO:0005788//endoplasmic reticulum lumen;	GO:0003674//molecular_function;GO:0005102//receptor binding;GO:0005178//integrin binding;GO:0005488//binding;GO:0005515//protein binding;GO:0044877//macromolecular complex binding;GO:0050839//cell adhesion molecule binding;GO:0051082//unfolded protein bin	GO:0002682//regulation of immune system process;GO:0002684//positive regulation of immune system process;GO:0006139//nucleobase-containing compound metabolic process;GO:0006457//protein folding;GO:0006725//cellular aromatic compound metabolic process;GO:0
EVM0013892	1553	1173	1448	977	1551	1197	80.28	73.67	79.49	51.03	75.16	65.75	77.8133	63.98	-0.282396	0.819821	0.950227	Pcd	XP_001946216.2 pterin-4-alpha-carbinolamine dehydratase [Acyrthosiphon pisum]	Metabolism;Metabolism	Global and overview maps;Metabolism of cofactors and vitamins	ko01100//Metabolic pathways;ko00790//Folate biosynthesis	K01724;K01724	GO:0005575//cellular_component;GO:0005618//cell wall;GO:0005622//intracellular;GO:0005623//cell;GO:0005634//nucleus;GO:0005654//nucleoplasm;GO:0005737//cytoplasm;GO:0005739//mitochondrion;GO:0005829//cytosol;GO:0030312//external encapsulating structure;GO	GO:0003674//molecular_function;GO:0003824//catalytic activity;GO:0004497//monooxygenase activity;GO:0004505//phenylalanine 4-monooxygenase activity;GO:0005488//binding;GO:0005515//protein binding;GO:0008124//4-alpha-hydroxytetrahydrobiopterin dehydratase	GO:0000003//reproduction;GO:0003006//developmental process involved in reproduction;GO:0006066//alcohol metabolic process;GO:0006139//nucleobase-containing compound metabolic process;GO:0006351//transcription, DNA-templated;GO:0006355//regulation of trans
EVM0000441	1745	1538	1691	979	1285	1163	75.23	80.56	77.42	42.64	51.94	53.28	77.7367	49.2867	-0.657398	0.000106559	0.00101085	foxred1	XP_022181334.1 FAD-dependent oxidoreductase domain-containing protein 1-like isoform X1 [Myzus persicae]	-	-	-	-	GO:0005575//cellular_component;GO:0005622//intracellular;GO:0005623//cell;GO:0005737//cytoplasm;GO:0005739//mitochondrion;GO:0005740//mitochondrial envelope;GO:0005743//mitochondrial inner membrane;GO:0005746//mitochondrial respiratory chain;GO:0005747//m	GO:0003674//molecular_function;GO:0003824//catalytic activity;GO:0004729//oxygen-dependent protoporphyrinogen oxidase activity;GO:0016491//oxidoreductase activity;GO:0016647//oxidoreductase activity, acting on the CH-NH group of donors, oxygen as acceptor	GO:0006744//ubiquinone biosynthetic process;GO:0006779//porphyrin-containing compound biosynthetic process;GO:0006805//xenobiotic metabolic process;GO:0006996//organelle organization;GO:0007005//mitochondrion organization;GO:0008150//biological_process;GO
EVM0014071	2675	2502	2612	1869	2273	2119	73.47	83.49	76.19	51.87	58.53	61.85	77.7167	57.4167	-0.436754	0.0568489	0.224674	CG8306	XP_003246500.3 putative fatty acyl-CoA reductase CG8306 [Acyrthosiphon pisum]	Cellular Processes;Organismal Systems	Transport and catabolism;Aging	ko04146//Peroxisome;ko04212//Longevity regulating pathway - worm	K13356;K13356	GO:0005575//cellular_component;GO:0005622//intracellular;GO:0005623//cell;GO:0005737//cytoplasm;GO:0005777//peroxisome;GO:0042579//microbody;GO:0043226//organelle;GO:0043227//membrane-bounded organelle;GO:0043229//intracellular organelle;GO:0043231//intra	GO:0003674//molecular_function;GO:0003824//catalytic activity;GO:0003854//3-beta-hydroxy-delta5-steroid dehydrogenase activity;GO:0004043//L-aminoadipate-semialdehyde dehydrogenase activity;GO:0005451//monovalent cation:proton antiporter activity;GO:00084	GO:0005975//carbohydrate metabolic process;GO:0006139//nucleobase-containing compound metabolic process;GO:0006163//purine nucleotide metabolic process;GO:0006637//acyl-CoA metabolic process;GO:0006694//steroid biosynthetic process;GO:0006725//cellular ar
EVM0003270	2386	2117	2588	1655	1735	1603	72.17	77.8	83.14	50.58	49.2	51.53	77.7033	50.4367	-0.623504	7.98e-05	0.000777943	Neurochondrin	XP_008180331.1 neurochondrin homolog [Acyrthosiphon pisum]	-	-	-	-	GO:0005575//cellular_component;GO:0005622//intracellular;GO:0005623//cell;GO:0005737//cytoplasm;GO:0005829//cytosol;GO:0030425//dendrite;GO:0036477//somatodendritic compartment;GO:0042995//cell projection;GO:0043005//neuron projection;GO:0043025//neuronal	GO:0003674//molecular_function	GO:0001894//tissue homeostasis;GO:0003008//system process;GO:0003012//muscle system process;GO:0007275//multicellular organism development;GO:0007399//nervous system development;GO:0008150//biological_process;GO:0009987//cellular process;GO:0010646//regul
EVM0003459	1545	1255	1404	1999	2392	2017	78.56	77.54	75.82	102.71	114.04	109	77.3067	108.583	0.490138	6.29e-19	2.09e-17	atpaf1	NP_001280347.1 ATP synthase mitochondrial F1 complex assembly factor 1 [Acyrthosiphon pisum]	-	-	-	-	GO:0005575//cellular_component;GO:0005622//intracellular;GO:0005623//cell;GO:0005737//cytoplasm;GO:0005739//mitochondrion;GO:0005759//mitochondrial matrix;GO:0031974//membrane-enclosed lumen;GO:0043226//organelle;GO:0043227//membrane-bounded organelle;GO:	GO:0003674//molecular_function;GO:0003824//catalytic activity;GO:0005488//binding;GO:0005515//protein binding;GO:0030976//thiamine pyrophosphate binding;GO:0051082//unfolded protein binding	GO:0006996//organelle organization;GO:0007005//mitochondrion organization;GO:0008150//biological_process;GO:0009987//cellular process;GO:0016043//cellular component organization;GO:0022607//cellular component assembly;GO:0033615//mitochondrial proton-tran
EVM0003684	2623	2325	2817	1866	1988	1965	71.77	77.3	81.86	51.59	51	57.14	76.9767	53.2433	-0.53182	0.00401703	0.0257392	Lman1	XP_001943100.1 protein ERGIC-53 [Acyrthosiphon pisum]	Genetic Information Processing	Folding, sorting and degradation	ko04141//Protein processing in endoplasmic reticulum	K10080	GO:0000139//Golgi membrane;GO:0005575//cellular_component;GO:0005576//extracellular region;GO:0005622//intracellular;GO:0005623//cell;GO:0005737//cytoplasm;GO:0005783//endoplasmic reticulum;GO:0005789//endoplasmic reticulum membrane;GO:0005793//endoplasmi	GO:0003674//molecular_function;GO:0005179//hormone activity;GO:0005488//binding;GO:0005509//calcium ion binding;GO:0005515//protein binding;GO:0005537//mannose binding;GO:0030246//carbohydrate binding;GO:0036094//small molecule binding;GO:0042802//identic	GO:0006457//protein folding;GO:0006810//transport;GO:0006888//ER to Golgi vesicle-mediated transport;GO:0006900//membrane budding;GO:0006901//vesicle coating;GO:0006903//vesicle targeting;GO:0006950//response to stress;GO:0006996//organelle organization;G
EVM0010853	3233	2839	3407	2746	2681	2684	72.39	77.24	81.02	62.13	56.28	63.87	76.8833	60.76	-0.339549	0.399629	0.771169	Khc	XP_001944740.2 kinesin heavy chain [Acyrthosiphon pisum]	Human Diseases;Human Diseases;Cellular Processes;Organismal Systems	Neurodegenerative diseases;Neurodegenerative diseases;Transport and catabolism;Nervous system	ko05016//Huntington disease;ko05010//Alzheimer disease;ko04144//Endocytosis;ko04728//Dopaminergic synapse	K10396;K10396;K10396;K10396	GO:0005575//cellular_component;GO:0005622//intracellular;GO:0005623//cell;GO:0005737//cytoplasm;GO:0005856//cytoskeleton;GO:0005871//kinesin complex;GO:0005874//microtubule;GO:0005875//microtubule associated complex;GO:0005881//cytoplasmic microtubule;GO:	GO:0000166//nucleotide binding;GO:0003674//molecular_function;GO:0003774//motor activity;GO:0003777//microtubule motor activity;GO:0003824//catalytic activity;GO:0005488//binding;GO:0005515//protein binding;GO:0005523//tropomyosin binding;GO:0005524//ATP	GO:0000003//reproduction;GO:0000226//microtubule cytoskeleton organization;GO:0000301//retrograde transport, vesicle recycling within Golgi;GO:0000578//embryonic axis specification;GO:0000902//cell morphogenesis;GO:0000904//cell morphogenesis involved in
EVM0015826	3692	3163	3352	2767	3051	2555	74.64	77.68	71.97	56.51	57.83	54.88	74.7633	56.4067	-0.406465	0.0590875	0.229961	Siwi	XP_022166360.1 piwi-like protein Siwi isoform X1 [Myzus persicae]	Organismal Systems	Development	ko04320//Dorso-ventral axis formation	K02156	-	GO:0003676//nucleic acid binding;GO:0005515//protein binding	-
EVM0005140	5602	5098	5933	4884	4926	4785	68.58	75.82	77.13	60.41	56.53	62.25	73.8433	59.73	-0.306012	0.5905	0.901054	hts	XP_015379119.1 PREDICTED: protein hu-li tai shao [Diuraphis noxia]	-	-	-	-	GO:0005575//cellular_component;GO:0005576//extracellular region;GO:0005622//intracellular;GO:0005623//cell;GO:0005737//cytoplasm;GO:0005856//cytoskeleton;GO:0005886//plasma membrane;GO:0014069//postsynaptic density;GO:0016020//membrane;GO:0032279//asymmet	GO:0003674//molecular_function;GO:0003779//actin binding;GO:0005488//binding;GO:0005515//protein binding;GO:0008092//cytoskeletal protein binding;GO:0008738//L-fuculose-phosphate aldolase activity;GO:0008742//L-ribulose-phosphate 4-epimerase activity;GO:0	GO:0000003//reproduction;GO:0000212//meiotic spindle organization;GO:0000226//microtubule cytoskeleton organization;GO:0000902//cell morphogenesis;GO:0000904//cell morphogenesis involved in differentiation;GO:0001709//cell fate determination;GO:0003006//d
EVM0001888	2759	2367	2348	3927	3358	1733	74.84	78.01	67.64	107.63	85.4	49.96	73.4967	80.9967	0.140184	0.063084	0.241255	GlyS	XP_029341216.1 glycogen [starch] synthase [Acyrthosiphon pisum]	Metabolism;Environmental Information Processing;Organismal Systems;Environmental Information Processing;Human Diseases;Organismal Systems;Metabolism	Global and overview maps;Signal transduction;Endocrine system;Signal transduction;Endocrine and metabolic diseases;Endocrine system;Carbohydrate metabolism	ko01100//Metabolic pathways;ko04151//PI3K-Akt signaling pathway;ko04910//Insulin signaling pathway;ko04152//AMPK signaling pathway;ko04931//Insulin resistance;ko04922//Glucagon signaling pathway;ko00500//Starch and sucrose metabolism	K00693;K00693;K00693;K00693;K00693;K00693;K00693	-	GO:0003674//molecular_function;GO:0003824//catalytic activity;GO:0004373//glycogen (starch) synthase activity;GO:0008194//UDP-glycosyltransferase activity;GO:0009011//starch synthase activity;GO:0016740//transferase activity;GO:0016757//transferase activi	GO:0000271//polysaccharide biosynthetic process;GO:0000272//polysaccharide catabolic process;GO:0005975//carbohydrate metabolic process;GO:0005976//polysaccharide metabolic process;GO:0005977//glycogen metabolic process;GO:0005978//glycogen biosynthetic p
EVM0007146	4874	4046	4874	4773	4696	3806	70.21	70.81	74.56	69.47	63.42	58.26	71.86	63.7167	-0.173518	0.403845	0.776293	mew	XP_022172067.1 integrin alpha-PS1 [Myzus persicae]	Human Diseases;Environmental Information Processing;Cellular Processes;Cellular Processes;Human Diseases;Human Diseases;Environmental Information Processing;Human Diseases	Infectious diseases;Signal transduction;Cell motility;Cellular community - eukaryotes;Cardiovascular diseases;Cardiovascular diseases;Signaling molecules and interaction;Cardiovascular diseases	ko05165//Human papillomavirus infection;ko04151//PI3K-Akt signaling pathway;ko04810//Regulation of actin cytoskeleton;ko04510//Focal adhesion;ko05414//Dilated cardiomyopathy (DCM);ko05410//Hypertrophic cardiomyopathy (HCM);ko04512//ECM-receptor interactio	K06583;K06583;K06583;K06583;K06583;K06583;K06583;K06583	GO:0001891//phagocytic cup;GO:0005575//cellular_component;GO:0005622//intracellular;GO:0005623//cell;GO:0005737//cytoplasm;GO:0005886//plasma membrane;GO:0005887//integral component of plasma membrane;GO:0005912//adherens junction;GO:0005924//cell-substra	GO:0003674//molecular_function;GO:0004888//transmembrane signaling receptor activity;GO:0005488//binding;GO:0005515//protein binding;GO:0005520//insulin-like growth factor binding;GO:0019838//growth factor binding;GO:0031994//insulin-like growth factor I	GO:0000003//reproduction;GO:0000902//cell morphogenesis;GO:0000904//cell morphogenesis involved in differentiation;GO:0001667//ameboidal-type cell migration;GO:0001764//neuron migration;GO:0001894//tissue homeostasis;GO:0002009//morphogenesis of an epithe
EVM0013300	485	360	564	41	176	137	68.59	61.76	84.6	5.79	23.35	20.57	71.65	16.57	-2.11239	0.000720853	0.00566034	ACP20	XP_022177093.1 cuticle protein-like [Myzus persicae]	-	-	-	-	-	GO:0042302//structural constituent of cuticle	-
EVM0001081	1768	1587	1424	1525	1772	1674	72.64	79.23	62.14	63.31	68.26	73.09	71.3367	68.22	-0.064449	0.0913013	0.316529	--	XP_003241230.1 uncharacterized protein LOC100572757 [Acyrthosiphon pisum]	-	-	-	-	-	GO:0005515//protein binding	-
EVM0002945	2672	2453	2575	2286	2429	2229	67.34	75.11	68.92	58.21	57.39	59.7	70.4567	58.4333	-0.269945	0.883131	0.966438	CYP4C1	XP_001952110.2 cytochrome P450 4C1 [Acyrthosiphon pisum]	-	-	-	-	-	GO:0005506//iron ion binding;GO:0016705//oxidoreductase activity, acting on paired donors, with incorporation or reduction of molecular oxygen;GO:0020037//heme binding	GO:0055114//oxidation-reduction process
EVM0007329	1129	1014	1156	812	948	840	65.93	71.95	71.7	47.91	51.9	52.13	69.86	50.6467	-0.463999	0.028206	0.131645	mak16-a	KAE9543632.1 hypothetical protein AGLY_002432 [Aphis glycines]	-	-	-	-	GO:0005575//cellular_component;GO:0005622//intracellular;GO:0005623//cell;GO:0005634//nucleus;GO:0005672//transcription factor TFIIA complex;GO:0005730//nucleolus;GO:0030684//preribosome;GO:0030687//preribosome, large subunit precursor;GO:0031974//membran	GO:0003674//molecular_function	GO:0000460//maturation of 5.8S rRNA;GO:0000463//maturation of LSU-rRNA from tricistronic rRNA transcript (SSU-rRNA, 5.8S rRNA, LSU-rRNA);GO:0000466//maturation of 5.8S rRNA from tricistronic rRNA transcript (SSU-rRNA, 5.8S rRNA, LSU-rRNA);GO:0000470//matu
EVM0001994	1770	1522	1637	1004	1206	1081	67.69	70.72	66.48	38.79	43.24	43.93	68.2967	41.9867	-0.701884	7.2e-07	9.52e-06	Cbs	XP_008182181.1 cystathionine beta-synthase [Acyrthosiphon pisum]	Metabolism;Metabolism;Metabolism;Metabolism	Global and overview maps;Global and overview maps;Amino acid metabolism;Amino acid metabolism	ko01100//Metabolic pathways;ko01230//Biosynthesis of amino acids;ko00270//Cysteine and methionine metabolism;ko00260//Glycine, serine and threonine metabolism	K01697;K01697;K01697;K01697	GO:0005737//cytoplasm	GO:0004122//cystathionine beta-synthase activity;GO:0004124//cysteine synthase activity;GO:0004794//L-threonine ammonia-lyase activity;GO:0004795//threonine synthase activity;GO:0004834//tryptophan synthase activity;GO:0008336//gamma-butyrobetaine dioxyge	GO:0000162//tryptophan biosynthetic process;GO:0006535//cysteine biosynthetic process from serine;GO:0006549//isoleucine metabolic process;GO:0008152//metabolic process;GO:0009058//biosynthetic process;GO:0009088//threonine biosynthetic process;GO:0009097
EVM0006676	5055	4254	4964	3835	3763	3840	66.77	68.27	69.63	51.18	46.6	53.9	68.2233	50.56	-0.432269	0.0588178	0.229554	GluProRS	XP_001946260.2 bifunctional glutamate/proline--tRNA ligase isoform X1 [Acyrthosiphon pisum]	Metabolism;Metabolism;Genetic Information Processing	Global and overview maps;Metabolism of cofactors and vitamins;Translation	ko01100//Metabolic pathways;ko00860//Porphyrin and chlorophyll metabolism;ko00970//Aminoacyl-tRNA biosynthesis	K14163;K14163;K14163	GO:0005737//cytoplasm;GO:0009332//glutamate-tRNA ligase complex	GO:0000166//nucleotide binding;GO:0004812//aminoacyl-tRNA ligase activity;GO:0004818//glutamate-tRNA ligase activity;GO:0004819//glutamine-tRNA ligase activity;GO:0004827//proline-tRNA ligase activity;GO:0004829//threonine-tRNA ligase activity;GO:0005524/	GO:0006400//tRNA modification;GO:0006418//tRNA aminoacylation for protein translation;GO:0006424//glutamyl-tRNA aminoacylation;GO:0006425//glutaminyl-tRNA aminoacylation;GO:0006433//prolyl-tRNA aminoacylation;GO:0006435//threonyl-tRNA aminoacylation;GO:00
EVM0012197	1905	1571	1798	1538	1659	1323	65.05	65.18	65.2	53.07	53.11	48.01	65.1433	51.3967	-0.341943	0.355192	0.725243	slc37a2	XP_016659151.1 glucose-6-phosphate exchanger SLC37A2 isoform X1 [Acyrthosiphon pisum]	-	-	-	-	GO:0005887//integral component of plasma membrane	GO:0008028//monocarboxylic acid transmembrane transporter activity;GO:0015169//glycerol-3-phosphate transmembrane transporter activity;GO:0015238//drug transmembrane transporter activity;GO:0015307//drug:proton antiporter activity;GO:0022857//transmembran	GO:0006855//drug transmembrane transport;GO:0015718//monocarboxylic acid transport;GO:0015794//glycerol-3-phosphate transport;GO:0015893//drug transport;GO:0042493//response to drug;GO:0042908//xenobiotic transport;GO:0055085//transmembrane transport
EVM0008194	511	418	461	374	555	454	65.06	64.66	62.34	48.12	66.25	61.43	64.02	58.6	-0.127622	0.365628	0.736473	emc4	NP_001156272.1 transmembrane protein 85 [Acyrthosiphon pisum]	-	-	-	-	GO:0005575//cellular_component;GO:0005622//intracellular;GO:0005623//cell;GO:0005737//cytoplasm;GO:0005783//endoplasmic reticulum;GO:0005789//endoplasmic reticulum membrane;GO:0012505//endomembrane system;GO:0016020//membrane;GO:0016021//integral componen	GO:0003674//molecular_function	GO:0006457//protein folding;GO:0006915//apoptotic process;GO:0008150//biological_process;GO:0008219//cell death;GO:0009987//cellular process;GO:0012501//programmed cell death;GO:0016043//cellular component organization;GO:0022406//membrane docking;GO:0034
EVM0004137	908	750	795	2045	3000	1963	65.41	65.64	60.82	148.85	202.61	150.28	63.9567	167.247	1.38681	1.36e-36	9.75e-35	NDUFA7	NP_001233014.1 uncharacterized protein LOC100573560 [Acyrthosiphon pisum]	Metabolism;Human Diseases;Human Diseases;Organismal Systems;Human Diseases;Human Diseases;Metabolism;Organismal Systems	Global and overview maps;Neurodegenerative diseases;Neurodegenerative diseases;Environmental adaptation;Neurodegenerative diseases;Endocrine and metabolic diseases;Energy metabolism;Nervous system	ko01100//Metabolic pathways;ko05016//Huntington disease;ko05010//Alzheimer disease;ko04714//Thermogenesis;ko05012//Parkinson disease;ko04932//Non-alcoholic fatty liver disease (NAFLD);ko00190//Oxidative phosphorylation;ko04723//Retrograde endocannabinoid	K03951;K03951;K03951;K03951;K03951;K03951;K03951;K03951	GO:0000313//organellar ribosome;GO:0005575//cellular_component;GO:0005622//intracellular;GO:0005623//cell;GO:0005737//cytoplasm;GO:0005739//mitochondrion;GO:0005740//mitochondrial envelope;GO:0005743//mitochondrial inner membrane;GO:0005746//mitochondrial	GO:0003674//molecular_function;GO:0003735//structural constituent of ribosome;GO:0003824//catalytic activity;GO:0003954//NADH dehydrogenase activity;GO:0005198//structural molecule activity;GO:0008137//NADH dehydrogenase (ubiquinone) activity;GO:0016491//	GO:0006091//generation of precursor metabolites and energy;GO:0006119//oxidative phosphorylation;GO:0006120//mitochondrial electron transport, NADH to ubiquinone;GO:0006139//nucleobase-containing compound metabolic process;GO:0006163//purine nucleotide me
EVM0003402	1593	1562	1527	2358	2815	2108	58.76	70.01	59.82	87.89	97.35	82.64	62.8633	89.2933	0.506334	2.94e-13	6.73e-12	RAB29	XP_029342202.1 ras-related protein Rab-7L1 [Acyrthosiphon pisum]	-	-	-	-	GO:0005575//cellular_component;GO:0005576//extracellular region;GO:0005622//intracellular;GO:0005623//cell;GO:0005737//cytoplasm;GO:0005739//mitochondrion;GO:0005768//endosome;GO:0005769//early endosome;GO:0005773//vacuole;GO:0005794//Golgi apparatus;GO:0	GO:0000166//nucleotide binding;GO:0001882//nucleoside binding;GO:0001883//purine nucleoside binding;GO:0003674//molecular_function;GO:0003824//catalytic activity;GO:0003924//GTPase activity;GO:0005488//binding;GO:0005515//protein binding;GO:0005525//GTP b	GO:0001775//cell activation;GO:0001919//regulation of receptor recycling;GO:0001921//positive regulation of receptor recycling;GO:0002376//immune system process;GO:0002682//regulation of immune system process;GO:0002684//positive regulation of immune syst
EVM0012628	2409	2065	2277	2268	2544	1830	61.78	64.34	62.01	58.77	61.16	49.87	62.71	56.6	-0.147893	0.291753	0.653878	cept1	XP_022173966.1 cholinephosphotransferase 1 [Myzus persicae]	Metabolism;Metabolism;Metabolism;Metabolism	Global and overview maps;Lipid metabolism;Lipid metabolism;Metabolism of other amino acids	ko01100//Metabolic pathways;ko00564//Glycerophospholipid metabolism;ko00565//Ether lipid metabolism;ko00440//Phosphonate and phosphinate metabolism	K13644;K13644;K13644;K13644	GO:0005575//cellular_component;GO:0016020//membrane	GO:0003674//molecular_function;GO:0003824//catalytic activity;GO:0003882//CDP-diacylglycerol-serine O-phosphatidyltransferase activity;GO:0008444//CDP-diacylglycerol-glycerol-3-phosphate 3-phosphatidyltransferase activity;GO:0016740//transferase activity;	GO:0006629//lipid metabolic process;GO:0006644//phospholipid metabolic process;GO:0006793//phosphorus metabolic process;GO:0006796//phosphate-containing compound metabolic process;GO:0008150//biological_process;GO:0008152//metabolic process;GO:0008610//li
EVM0013159	3261	2807	3102	3147	3304	3393	61.51	64.33	62.14	59.98	58.43	68.02	62.66	62.1433	-0.0119451	0.00802957	0.0463589	Pls3	XP_001949443.1 plastin-3 [Acyrthosiphon pisum]	-	-	-	-	-	GO:0005509//calcium ion binding;GO:0005515//protein binding;GO:0008962//phosphatidylglycerophosphatase activity	GO:0006629//lipid metabolic process
EVM0001772	2852	2335	2642	1990	2124	1932	62.94	62.61	61.92	44.37	43.95	45.31	62.49	44.5433	-0.488416	0.00376337	0.0242897	Pgrmc2	NP_001162144.1 membrane steroid binding protein [Acyrthosiphon pisum]	-	-	-	-	GO:0000775//chromosome, centromeric region;GO:0001674//female germ cell nucleus;GO:0005575//cellular_component;GO:0005576//extracellular region;GO:0005615//extracellular space;GO:0005622//intracellular;GO:0005623//cell;GO:0005634//nucleus;GO:0005694//chro	GO:0003674//molecular_function;GO:0005488//binding;GO:0005496//steroid binding;GO:0008047//enzyme activator activity;GO:0008289//lipid binding;GO:0020037//heme binding;GO:0030234//enzyme regulator activity;GO:0032934//sterol binding;GO:0035100//ecdysone b	GO:0000003//reproduction;GO:0000902//cell morphogenesis;GO:0000904//cell morphogenesis involved in differentiation;GO:0001556//oocyte maturation;GO:0001775//cell activation;GO:0002252//immune effector process;GO:0002263//cell activation involved in immune
EVM0009934	3205	2616	3109	2636	2895	2533	61.6	61.09	63.46	51.2	52.17	51.74	62.05	51.7033	-0.263174	0.924981	0.984282	Dnajc1	XP_001943361.1 dnaJ homolog subfamily C member 1 isoform X1 [Acyrthosiphon pisum]	Genetic Information Processing	Folding, sorting and degradation	ko04141//Protein processing in endoplasmic reticulum	K09521	GO:0005575//cellular_component;GO:0005622//intracellular;GO:0005623//cell;GO:0005634//nucleus;GO:0005635//nuclear envelope;GO:0005737//cytoplasm;GO:0005783//endoplasmic reticulum;GO:0005788//endoplasmic reticulum lumen;GO:0005789//endoplasmic reticulum me	GO:0000981//RNA polymerase II transcription factor activity, sequence-specific DNA binding;GO:0001671//ATPase activator activity;GO:0003674//molecular_function;GO:0003676//nucleic acid binding;GO:0003677//DNA binding;GO:0003682//chromatin binding;GO:00037	GO:0002791//regulation of peptide secretion;GO:0006139//nucleobase-containing compound metabolic process;GO:0006325//chromatin organization;GO:0006351//transcription, DNA-templated;GO:0006355//regulation of transcription, DNA-templated;GO:0006357//regulat
EVM0009549	878	805	595	5277	5127	2510	65.62	73.1	47.23	398.53	359.27	199.37	61.9833	319.057	2.36386	1.23e-13	2.85e-12	--	XP_001946617.2 alpha-tocopherol transfer protein [Acyrthosiphon pisum]	-	-	-	-	-	-	-
EVM0007663	3591	3537	4353	6527	5794	7021	53.17	63.63	68.45	97.65	80.43	110.48	61.75	96.1867	0.639398	1.14e-10	2.17e-09	--	XP_001952621.2 flocculation protein FLO11 [Acyrthosiphon pisum]	-	-	-	-	-	-	GO:0003008//system process;GO:0007600//sensory perception;GO:0008150//biological_process;GO:0019233//sensory perception of pain;GO:0032501//multicellular organismal process;GO:0050877//neurological system process
EVM0000871	2891	2524	2755	2145	2269	2102	59.82	63.46	60.54	44.85	44.02	46.22	61.2733	45.03	-0.444373	0.0199068	0.0999068	Ars2	XP_003245160.1 serrate RNA effector molecule homolog isoform X3 [Acyrthosiphon pisum]	-	-	-	-	-	GO:0003676//nucleic acid binding	-
EVM0008146	808	705	928	850	785	737	55.82	59.18	68.09	59.33	50.84	54.11	61.03	54.76	-0.156396	0.42492	0.79392	sgt2	XP_001952444.1 small glutamine-rich tetratricopeptide repeat-containing protein alpha [Acyrthosiphon pisum]	-	-	-	-	GO:0005575//cellular_component;GO:0005622//intracellular;GO:0005623//cell;GO:0005634//nucleus;GO:0005737//cytoplasm;GO:0005829//cytosol;GO:0016020//membrane;GO:0032991//macromolecular complex;GO:0043226//organelle;GO:0043227//membrane-bounded organelle;GO	GO:0003674//molecular_function;GO:0005198//structural molecule activity;GO:0005215//transporter activity;GO:0005488//binding;GO:0005515//protein binding;GO:0032947//protein complex scaffold;GO:0042802//identical protein binding;GO:0043621//protein self-as	GO:0006508//proteolysis;GO:0006511//ubiquitin-dependent protein catabolic process;GO:0006605//protein targeting;GO:0006612//protein targeting to membrane;GO:0006620//posttranslational protein targeting to membrane;GO:0006807//nitrogen compound metabolic p
EVM0002356	2025	1744	2146	1640	1818	1498	57.67	60.34	64.9	47.19	48.54	45.34	60.97	47.0233	-0.374723	0.194029	0.523405	SLC9A3R1	XP_008189347.1 Na(+)/H(+) exchange regulatory cofactor NHE-RF1 [Acyrthosiphon pisum]	Human Diseases;Human Diseases;Cellular Processes;Organismal Systems	Infectious diseases;Infectious diseases;Cellular community - eukaryotes;Endocrine system	ko05165//Human papillomavirus infection;ko05130//Pathogenic Escherichia coli infection;ko04530//Tight junction;ko04928//Parathyroid hormone synthesis, secretion and action	K13365;K13365;K13365;K13365	GO:0001726//ruffle;GO:0005575//cellular_component;GO:0005622//intracellular;GO:0005623//cell;GO:0005737//cytoplasm;GO:0005856//cytoskeleton;GO:0005886//plasma membrane;GO:0005902//microvillus;GO:0005903//brush border;GO:0005929//cilium;GO:0012505//endomem	GO:0001664//G-protein coupled receptor binding;GO:0003674//molecular_function;GO:0004222//metalloendopeptidase activity;GO:0004252//serine-type endopeptidase activity;GO:0005102//receptor binding;GO:0005198//structural molecule activity;GO:0005488//bindin	GO:0000902//cell morphogenesis;GO:0000904//cell morphogenesis involved in differentiation;GO:0001738//morphogenesis of a polarized epithelium;GO:0001932//regulation of protein phosphorylation;GO:0001933//negative regulation of protein phosphorylation;GO:0
EVM0001878	3549	2687	3089	7419	7900	6267	63.14	58.08	58.36	133.36	131.76	118.48	59.86	127.867	1.09498	1.26e-45	1.16e-43	AK1	XP_022175969.1 adenylate kinase isoenzyme 1 [Myzus persicae]	Metabolism;Metabolism;Metabolism	Global and overview maps;Nucleotide metabolism;Metabolism of cofactors and vitamins	ko01100//Metabolic pathways;ko00230//Purine metabolism;ko00730//Thiamine metabolism	K00939;K00939;K00939	GO:0000312//plastid small ribosomal subunit;GO:0001520//outer dense fiber;GO:0005575//cellular_component;GO:0005622//intracellular;GO:0005623//cell;GO:0005634//nucleus;GO:0005737//cytoplasm;GO:0005829//cytosol;GO:0005856//cytoskeleton;GO:0005886//plasma m	GO:0000166//nucleotide binding;GO:0003674//molecular_function;GO:0003723//RNA binding;GO:0003724//RNA helicase activity;GO:0003735//structural constituent of ribosome;GO:0003824//catalytic activity;GO:0004017//adenylate kinase activity;GO:0004127//cytidyl	GO:0006139//nucleobase-containing compound metabolic process;GO:0006163//purine nucleotide metabolic process;GO:0006164//purine nucleotide biosynthetic process;GO:0006165//nucleoside diphosphate phosphorylation;GO:0006172//ADP biosynthetic process;GO:0006
EVM0015666	1995	1726	1777	1388	1587	1462	58.49	61.48	55.33	41.12	43.62	45.55	58.4333	43.43	-0.4281	0.0548125	0.218468	CalpA	XP_003244295.1 calpain-A isoform X1 [Acyrthosiphon pisum]	-	-	-	-	-	GO:0004198//calcium-dependent cysteine-type endopeptidase activity;GO:0005509//calcium ion binding	GO:0006508//proteolysis
EVM0005558	1295	987	1207	1194	1041	930	59.46	55.06	58.85	55.39	44.81	45.38	57.79	48.5267	-0.252042	0.962384	0.989938	SS18L1	XP_008181878.1 SSXT-domain containing protein isoform X1 [Acyrthosiphon pisum]	-	-	-	-	GO:0000228//nuclear chromosome;GO:0000785//chromatin;GO:0000790//nuclear chromatin;GO:0005575//cellular_component;GO:0005622//intracellular;GO:0005623//cell;GO:0005634//nucleus;GO:0005694//chromosome;GO:0005737//cytoplasm;GO:0005856//cytoskeleton;GO:00058	GO:0003674//molecular_function;GO:0003712//transcription cofactor activity;GO:0003713//transcription coactivator activity;GO:0005219//ryanodine-sensitive calcium-release channel activity;GO:0030374//ligand-dependent nuclear receptor transcription coactiva	GO:0000226//microtubule cytoskeleton organization;GO:0000902//cell morphogenesis;GO:0006139//nucleobase-containing compound metabolic process;GO:0006351//transcription, DNA-templated;GO:0006355//regulation of transcription, DNA-templated;GO:0006357//regul
EVM0014103	1085	934	1090	743	943	790	54.79	57.31	58.46	37.91	44.65	42.4	56.8533	41.6533	-0.448813	0.0520596	0.210111	--	NP_001155732.1 prefoldin subunit 5-like [Acyrthosiphon pisum]	-	-	-	-	GO:0005575//cellular_component;GO:0005622//intracellular;GO:0005623//cell;GO:0005634//nucleus;GO:0005737//cytoplasm;GO:0005829//cytosol;GO:0016272//prefoldin complex;GO:0032153//cell division site;GO:0032991//macromolecular complex;GO:0043226//organelle;G	GO:0003674//molecular_function;GO:0003712//transcription cofactor activity;GO:0003714//transcription corepressor activity;GO:0005488//binding;GO:0005515//protein binding;GO:0008092//cytoskeletal protein binding;GO:0015631//tubulin binding;GO:0051082//unfo	GO:0001654//eye development;GO:0006355//regulation of transcription, DNA-templated;GO:0006357//regulation of transcription from RNA polymerase II promoter;GO:0006457//protein folding;GO:0007021//tubulin complex assembly;GO:0007275//multicellular organism
EVM0003350	1850	1717	1259	159	336	212	59.67	67.28	43.12	5.18	10.16	7.27	56.69	7.53667	-2.9111	4.09e-35	2.77e-33	LGMN	XP_008181646.2 legumain isoform X1 [Acyrthosiphon pisum]	Cellular Processes;Organismal Systems	Transport and catabolism;Immune system	ko04142//Lysosome;ko04612//Antigen processing and presentation	K01369;K01369	-	GO:0008233//peptidase activity	GO:0006508//proteolysis
EVM0007239	657	602	706	465	657	487	51.76	57.62	59.06	37.01	48.52	40.77	56.1467	42.1	-0.41538	0.213239	0.551792	--	NP_001156068.1 signal recognition particle 14 kDa protein-like [Acyrthosiphon pisum]	Genetic Information Processing	Folding, sorting and degradation	ko03060//Protein export	K03104	GO:0005575//cellular_component;GO:0005576//extracellular region;GO:0005622//intracellular;GO:0005623//cell;GO:0005634//nucleus;GO:0005737//cytoplasm;GO:0005786//signal recognition particle, endoplasmic reticulum targeting;GO:0005829//cytosol;GO:0012505//e	GO:0003674//molecular_function;GO:0003676//nucleic acid binding;GO:0003723//RNA binding;GO:0005048//signal sequence binding;GO:0005488//binding;GO:0008312//7S RNA binding;GO:0030942//endoplasmic reticulum signal peptide binding;GO:0033218//amide binding;G	GO:0001775//cell activation;GO:0002252//immune effector process;GO:0002263//cell activation involved in immune response;GO:0002274//myeloid leukocyte activation;GO:0002275//myeloid cell activation involved in immune response;GO:0002283//neutrophil activat
EVM0008157	2076	1778	2113	1655	1833	1438	53.93	56.12	58.3	43.44	44.64	39.7	56.1167	42.5933	-0.397802	0.128071	0.399205	Arp2	XP_001950534.1 actin-related protein 2 [Acyrthosiphon pisum]	Cellular Processes;Human Diseases	Cellular community - eukaryotes;Infectious disease: bacterial	ko04530//Tight junction;ko05135//Yersinia infection	K17260;K17260	GO:0000323//lytic vacuole;GO:0002102//podosome;GO:0005575//cellular_component;GO:0005576//extracellular region;GO:0005622//intracellular;GO:0005623//cell;GO:0005737//cytoplasm;GO:0005764//lysosome;GO:0005766//primary lysosome;GO:0005773//vacuole;GO:000577	GO:0000166//nucleotide binding;GO:0003674//molecular_function;GO:0003779//actin binding;GO:0003824//catalytic activity;GO:0005198//structural molecule activity;GO:0005200//structural constituent of cytoskeleton;GO:0005488//binding;GO:0005515//protein bind	GO:0000001//mitochondrion inheritance;GO:0000003//reproduction;GO:0000147//actin cortical patch assembly;GO:0000280//nuclear division;GO:0000902//cell morphogenesis;GO:0000904//cell morphogenesis involved in differentiation;GO:0000910//cytokinesis;GO:0001
EVM0000787	2431	1981	2294	2057	1935	1799	55.42	54.87	55.54	47.38	41.36	43.58	55.2767	44.1067	-0.325674	0.493516	0.843887	Cp190	XP_008186397.1 centrosome-associated zinc finger protein CP190 [Acyrthosiphon pisum]	-	-	-	-	GO:0000242//pericentriolar material;GO:0000793//condensed chromosome;GO:0005575//cellular_component;GO:0005622//intracellular;GO:0005623//cell;GO:0005634//nucleus;GO:0005694//chromosome;GO:0005700//polytene chromosome;GO:0005704//polytene chromosome band;	GO:0003674//molecular_function;GO:0003676//nucleic acid binding;GO:0003677//DNA binding;GO:0003682//chromatin binding;GO:0005488//binding;GO:0005515//protein binding;GO:0008017//microtubule binding;GO:0008092//cytoskeletal protein binding;GO:0015631//tubu	GO:0001700//embryonic development via the syncytial blastoderm;GO:0006325//chromatin organization;GO:0006355//regulation of transcription, DNA-templated;GO:0006357//regulation of transcription from RNA polymerase II promoter;GO:0006810//transport;GO:00069
EVM0009300	1291	1124	1266	1091	1116	1007	53.34	56.43	55.55	45.55	43.23	44.22	55.1067	44.3333	-0.313835	0.543929	0.876667	Hexb	XP_003248256.2 beta-hexosaminidase subunit beta [Acyrthosiphon pisum]	Metabolism;Cellular Processes;Metabolism;Metabolism;Metabolism;Metabolism;Metabolism;Metabolism	Global and overview maps;Transport and catabolism;Carbohydrate metabolism;Glycan biosynthesis and metabolism;Glycan biosynthesis and metabolism;Glycan biosynthesis and metabolism;Glycan biosynthesis and metabolism;Glycan biosynthesis and metabolism	ko01100//Metabolic pathways;ko04142//Lysosome;ko00520//Amino sugar and nucleotide sugar metabolism;ko00513//Various types of N-glycan biosynthesis;ko00604//Glycosphingolipid biosynthesis - ganglio series;ko00511//Other glycan degradation;ko00531//Glycosam	K12373;K12373;K12373;K12373;K12373;K12373;K12373;K12373	-	GO:0004553//hydrolase activity, hydrolyzing O-glycosyl compounds	GO:0005975//carbohydrate metabolic process
EVM0014831	964	698	913	754	955	793	57.01	50.15	57.34	45.05	52.95	49.84	54.8333	49.28	-0.154051	0.382545	0.754984	UBE2G2	NP_001156077.1 ubiquitin-conjugating enzyme E2 g-like [Acyrthosiphon pisum]	Genetic Information Processing;Genetic Information Processing;Human Diseases	Folding, sorting and degradation;Folding, sorting and degradation;Neurodegenerative diseases	ko04120//Ubiquitin mediated proteolysis;ko04141//Protein processing in endoplasmic reticulum;ko05012//Parkinson disease	K04555;K04555;K04555	GO:0000151//ubiquitin ligase complex;GO:0000153//cytoplasmic ubiquitin ligase complex;GO:0000835//ER ubiquitin ligase complex;GO:0000836//Hrd1p ubiquitin ligase complex;GO:0000837//Doa10p ubiquitin ligase complex;GO:0000839//Hrd1p ubiquitin ligase ERAD-L	GO:0000166//nucleotide binding;GO:0003674//molecular_function;GO:0003824//catalytic activity;GO:0004842//ubiquitin-protein transferase activity;GO:0005488//binding;GO:0005515//protein binding;GO:0005524//ATP binding;GO:0008144//drug binding;GO:0016740//tr	GO:0000209//protein polyubiquitination;GO:0006325//chromatin organization;GO:0006333//chromatin assembly or disassembly;GO:0006342//chromatin silencing;GO:0006355//regulation of transcription, DNA-templated;GO:0006464//cellular protein modification proces
EVM0003670	5706	5406	6379	4535	3654	4317	48.95	56.34	58.11	39.31	29.39	39.35	54.4667	36.0167	-0.596709	0.0136452	0.0734515	Ppn	XP_016664236.1 papilin isoform X1 [Acyrthosiphon pisum]	-	-	-	-	GO:0005575//cellular_component;GO:0005576//extracellular region;GO:0005604//basement membrane;GO:0031012//extracellular matrix;GO:0044421//extracellular region part	GO:0003674//molecular_function;GO:0003824//catalytic activity;GO:0004857//enzyme inhibitor activity;GO:0004866//endopeptidase inhibitor activity;GO:0004867//serine-type endopeptidase inhibitor activity;GO:0005198//structural molecule activity;GO:0005201//	GO:0006508//proteolysis;GO:0006807//nitrogen compound metabolic process;GO:0007165//signal transduction;GO:0008150//biological_process;GO:0008152//metabolic process;GO:0009892//negative regulation of metabolic process;GO:0009987//cellular process;GO:00104
EVM0002608	1851	1477	1924	1411	1588	1369	52.58	50.97	58.04	40.5	42.29	41.32	53.8633	41.37	-0.380719	0.184597	0.507235	--	BAH72866.1 ACYPI005102 [Acyrthosiphon pisum]	-	-	-	-	GO:0005575//cellular_component;GO:0005737//cytoplasm;GO:0016021//integral component of membrane	GO:0003674//molecular_function;GO:0004828//serine-tRNA ligase activity	GO:0006434//seryl-tRNA aminoacylation;GO:0008150//biological_process
EVM0000204	2064	1839	2114	4074	4584	4171	50.92	55.12	55.39	101.56	106.03	109.36	53.81	105.65	0.973347	2.53e-54	2.89e-52	SUCLG2	XP_008188744.1 succinate--CoA ligase [GDP-forming] subunit beta, mitochondrial [Acyrthosiphon pisum]	Metabolism;Metabolism;Metabolism;Metabolism	Global and overview maps;Global and overview maps;Carbohydrate metabolism;Carbohydrate metabolism	ko01100//Metabolic pathways;ko01200//Carbon metabolism;ko00020//Citrate cycle (TCA cycle);ko00640//Propanoate metabolism	K01900;K01900;K01900;K01900	GO:0005575//cellular_component;GO:0005622//intracellular;GO:0005623//cell;GO:0005737//cytoplasm;GO:0005739//mitochondrion;GO:0005759//mitochondrial matrix;GO:0005886//plasma membrane;GO:0016020//membrane;GO:0030062//mitochondrial tricarboxylic acid cycle	GO:0000166//nucleotide binding;GO:0001882//nucleoside binding;GO:0001883//purine nucleoside binding;GO:0003674//molecular_function;GO:0003824//catalytic activity;GO:0003985//acetyl-CoA C-acetyltransferase activity;GO:0004637//phosphoribosylamine-glycine l	GO:0006082//organic acid metabolic process;GO:0006091//generation of precursor metabolites and energy;GO:0006099//tricarboxylic acid cycle;GO:0006101//citrate metabolic process;GO:0006104//succinyl-CoA metabolic process;GO:0006105//succinate metabolic pro
EVM0011403	902	777	869	766	908	796	52.21	54.65	53.42	44.8	49.28	48.97	53.4267	47.6833	-0.164075	0.337903	0.704963	desi2	NP_001155699.1 PPPDE peptidase domain-containing protein 1-like [Acyrthosiphon pisum]	-	-	-	-	GO:0005575//cellular_component;GO:0005622//intracellular;GO:0005623//cell;GO:0005737//cytoplasm;GO:0044424//intracellular part;GO:0044464//cell part	GO:0003674//molecular_function;GO:0003824//catalytic activity;GO:0008233//peptidase activity;GO:0008234//cysteine-type peptidase activity;GO:0016787//hydrolase activity;GO:0019783//ubiquitin-like protein-specific protease activity;GO:0036459//thiol-depend	GO:0000003//reproduction;GO:0002009//morphogenesis of an epithelium;GO:0006464//cellular protein modification process;GO:0006508//proteolysis;GO:0006807//nitrogen compound metabolic process;GO:0007049//cell cycle;GO:0007275//multicellular organism develop
EVM0003023	1264	1109	1235	1243	1310	1252	51.55	54.95	53.49	51.22	50.09	54.26	53.33	51.8567	-0.0404179	0.0184262	0.0942433	AAEL011136	XP_001943537.1 ATPase ASNA1 homolog [Acyrthosiphon pisum]	-	-	-	-	GO:0005575//cellular_component;GO:0005840//ribosome;GO:0009360//DNA polymerase III complex;GO:0016611//iron-iron nitrogenase complex;GO:0016612//molybdenum-iron nitrogenase complex;GO:0016613//vanadium-iron nitrogenase complex;GO:0048501//signal recogniti	GO:0003674//molecular_function;GO:0003735//structural constituent of ribosome;GO:0003887//DNA-directed DNA polymerase activity;GO:0003924//GTPase activity;GO:0005047//signal recognition particle binding;GO:0005048//signal sequence binding;GO:0005524//ATP	GO:0000918//barrier septum site selection;GO:0001887//selenium compound metabolic process;GO:0006260//DNA replication;GO:0006281//DNA repair;GO:0006400//tRNA modification;GO:0006412//translation;GO:0006614//SRP-dependent cotranslational protein targeting
EVM0010902	2720	2499	2823	2019	2772	3484	49.23	54.95	54.26	36.92	47.04	67.01	52.8133	50.3233	-0.0696747	0.292598	0.654623	SCARB1	XP_008179129.1 scavenger receptor class B member 1 isoform X1 [Acyrthosiphon pisum]	Human Diseases;Cellular Processes;Organismal Systems;Human Diseases;Organismal Systems;Organismal Systems;Organismal Systems;Organismal Systems;Organismal Systems;Organismal Systems	Endocrine and metabolic diseases;Transport and catabolism;Endocrine system;Infectious diseases;Digestive system;Digestive system;Endocrine system;Digestive system;Endocrine system;Digestive system	ko04934//Cushing syndrome;ko04145//Phagosome;ko04925//Aldosterone synthesis and secretion;ko05160//Hepatitis C;ko04976//Bile secretion;ko04977//Vitamin digestion and absorption;ko04927//Cortisol synthesis and secretion;ko04975//Fat digestion and absorptio	K13885;K13885;K13885;K13885;K13885;K13885;K13885;K13885;K13885;K13885	GO:0000323//lytic vacuole;GO:0005575//cellular_component;GO:0005622//intracellular;GO:0005623//cell;GO:0005737//cytoplasm;GO:0005739//mitochondrion;GO:0005764//lysosome;GO:0005773//vacuole;GO:0005783//endoplasmic reticulum;GO:0005794//Golgi apparatus;GO:0	GO:0001540//beta-amyloid binding;GO:0003674//molecular_function;GO:0005041//low-density lipoprotein receptor activity;GO:0005044//scavenger receptor activity;GO:0005102//receptor binding;GO:0005488//binding;GO:0005504//fatty acid binding;GO:0005515//prote	GO:0000122//negative regulation of transcription from RNA polymerase II promoter;GO:0001101//response to acid chemical;GO:0001505//regulation of neurotransmitter levels;GO:0001676//long-chain fatty acid metabolic process;GO:0001775//cell activation;GO:000
EVM0007056	2924	2203	2609	3239	3397	2548	54.87	50.23	52	61.42	59.76	50.81	52.3667	57.33	0.130642	0.000390469	0.00327912	sfl	XP_003246597.1 bifunctional heparan sulfate N-deacetylase/N-sulfotransferase [Acyrthosiphon pisum]	Metabolism;Metabolism	Global and overview maps;Glycan biosynthesis and metabolism	ko01100//Metabolic pathways;ko00534//Glycosaminoglycan biosynthesis - heparan sulfate / heparin	K02577;K02577	-	GO:0003723//RNA binding;GO:0003743//translation initiation factor activity;GO:0008146//sulfotransferase activity;GO:0015016//[heparan sulfate]-glucosamine N-sulfotransferase activity;GO:0016787//hydrolase activity	GO:0006413//translational initiation
EVM0015583	2937	2273	2854	2746	3048	2689	52.84	49.68	54.53	49.92	51.41	51.41	52.35	50.9133	-0.040146	0.0109896	0.0611106	NSFL1C	XP_001952475.1 NSFL1 cofactor p47 [Acyrthosiphon pisum]	Genetic Information Processing	Folding, sorting and degradation	ko04141//Protein processing in endoplasmic reticulum	K14012	GO:0000922//spindle pole;GO:0005575//cellular_component;GO:0005622//intracellular;GO:0005623//cell;GO:0005634//nucleus;GO:0005654//nucleoplasm;GO:0005694//chromosome;GO:0005737//cytoplasm;GO:0005794//Golgi apparatus;GO:0005795//Golgi stack;GO:0005813//cen	GO:0003674//molecular_function;GO:0005488//binding;GO:0005515//protein binding;GO:0005543//phospholipid binding;GO:0008289//lipid binding;GO:0019208//phosphatase regulator activity;GO:0019888//protein phosphatase regulator activity;GO:0019899//enzyme bind	GO:0000003//reproduction;GO:0000045//autophagosome assembly;GO:0000132//establishment of mitotic spindle orientation;GO:0000226//microtubule cytoskeleton organization;GO:0000278//mitotic cell cycle;GO:0000819//sister chromatid segregation;GO:0003006//deve
EVM0012925	675	599	706	662	817	740	48.95	52.78	54.37	48.51	55.54	57.03	52.0333	53.6933	0.0453068	0.00611159	0.0368745	Ufd1-like	NP_001191887.1 ubiquitin fusion degradation protein 1 homolog [Acyrthosiphon pisum]	Genetic Information Processing	Folding, sorting and degradation	ko04141//Protein processing in endoplasmic reticulum	K14016	-	-	GO:0006511//ubiquitin-dependent protein catabolic process
EVM0011495	3970	3207	4028	3289	2662	2603	50.91	49.97	54.86	42.62	32.01	35.48	51.9133	36.7033	-0.500194	0.0627479	0.24032	--	KAF0721355.1 putative bel12 ag transposon polyprotein, partial [Aphis craccivora]	-	-	-	-	-	GO:0003676//nucleic acid binding;GO:0008270//zinc ion binding	-
EVM0010459	948	749	868	1601	1877	1510	52.69	50.58	51.22	89.89	97.8	89.18	51.4967	92.29	0.841695	1.63e-32	9.97e-31	AAEL006169	NP_001153867.2 cathepsin D precursor [Acyrthosiphon pisum]	Cellular Processes;Cellular Processes;Cellular Processes;Organismal Systems;Environmental Information Processing;Human Diseases	Transport and catabolism;Transport and catabolism;Cell growth and death;Endocrine system;Signal transduction;Infectious diseases	ko04142//Lysosome;ko04140//Autophagy - animal;ko04210//Apoptosis;ko04915//Estrogen signaling pathway;ko04071//Sphingolipid signaling pathway;ko05152//Tuberculosis	K01379;K01379;K01379;K01379;K01379;K01379	GO:0000323//lytic vacuole;GO:0005575//cellular_component;GO:0005622//intracellular;GO:0005623//cell;GO:0005737//cytoplasm;GO:0005764//lysosome;GO:0005773//vacuole;GO:0043226//organelle;GO:0043227//membrane-bounded organelle;GO:0043229//intracellular organ	GO:0003674//molecular_function;GO:0003824//catalytic activity;GO:0004175//endopeptidase activity;GO:0004190//aspartic-type endopeptidase activity;GO:0008233//peptidase activity;GO:0016787//hydrolase activity;GO:0070001//aspartic-type peptidase activity;GO	GO:0000003//reproduction;GO:0003006//developmental process involved in reproduction;GO:0006508//proteolysis;GO:0006807//nitrogen compound metabolic process;GO:0006915//apoptotic process;GO:0006950//response to stress;GO:0006952//defense response;GO:000727
EVM0011019	2203	1851	2618	4463	4155	4264	46.92	47.89	59.21	96.04	82.96	96.5	51.34	91.8333	0.838935	1.21e-18	3.96e-17	ALAS2	XP_022166248.1 5-aminolevulinate synthase, erythroid-specific, mitochondrial [Myzus persicae]	Metabolism;Metabolism;Metabolism	Global and overview maps;Metabolism of cofactors and vitamins;Amino acid metabolism	ko01100//Metabolic pathways;ko00860//Porphyrin and chlorophyll metabolism;ko00260//Glycine, serine and threonine metabolism	K00643;K00643;K00643	GO:0005575//cellular_component;GO:0005622//intracellular;GO:0005623//cell;GO:0005737//cytoplasm;GO:0005739//mitochondrion;GO:0005759//mitochondrial matrix;GO:0005829//cytosol;GO:0031974//membrane-enclosed lumen;GO:0043226//organelle;GO:0043227//membrane-b	GO:0003674//molecular_function;GO:0003824//catalytic activity;GO:0003870//5-aminolevulinate synthase activity;GO:0005488//binding;GO:0008144//drug binding;GO:0008483//transaminase activity;GO:0008710//8-amino-7-oxononanoate synthase activity;GO:0008890//g	GO:0006567//threonine catabolic process;GO:0006725//cellular aromatic compound metabolic process;GO:0006778//porphyrin-containing compound metabolic process;GO:0006779//porphyrin-containing compound biosynthetic process;GO:0006782//protoporphyrinogen IX b
EVM0004002	2298	1799	2371	1897	1842	1647	49.98	47.54	54.76	41.68	37.56	38.06	50.76	39.1	-0.376523	0.261399	0.61814	syvn1-b	XP_022180516.1 E3 ubiquitin-protein ligase synoviolin B-like isoform X2 [Myzus persicae]	Genetic Information Processing;Genetic Information Processing	Folding, sorting and degradation;Folding, sorting and degradation	ko04120//Ubiquitin mediated proteolysis;ko04141//Protein processing in endoplasmic reticulum	K10601;K10601	GO:0000109//nucleotide-excision repair complex;GO:0000151//ubiquitin ligase complex;GO:0000153//cytoplasmic ubiquitin ligase complex;GO:0000835//ER ubiquitin ligase complex;GO:0000836//Hrd1p ubiquitin ligase complex;GO:0000838//Hrd1p ubiquitin ligase ERAD	GO:0002020//protease binding;GO:0002039//p53 binding;GO:0003674//molecular_function;GO:0003824//catalytic activity;GO:0004842//ubiquitin-protein transferase activity;GO:0005488//binding;GO:0005515//protein binding;GO:0008270//zinc ion binding;GO:0016740//	GO:0000209//protein polyubiquitination;GO:0001701//in utero embryonic development;GO:0006289//nucleotide-excision repair;GO:0006355//regulation of transcription, DNA-templated;GO:0006417//regulation of translation;GO:0006464//cellular protein modification
EVM0014324	2224	1838	2128	1459	1663	1511	50.02	50.23	50.83	33.16	35.07	36.12	50.36	34.7833	-0.533882	0.000710388	0.00558819	rars1	XP_029346570.1 arginine--tRNA ligase, cytoplasmic-like [Acyrthosiphon pisum]	Genetic Information Processing	Translation	ko00970//Aminoacyl-tRNA biosynthesis	K01887	GO:0005737//cytoplasm	GO:0000166//nucleotide binding;GO:0004812//aminoacyl-tRNA ligase activity;GO:0004814//arginine-tRNA ligase activity;GO:0004817//cysteine-tRNA ligase activity;GO:0004823//leucine-tRNA ligase activity;GO:0004825//methionine-tRNA ligase activity;GO:0005524//	GO:0006260//DNA replication;GO:0006418//tRNA aminoacylation for protein translation;GO:0006420//arginyl-tRNA aminoacylation;GO:0006423//cysteinyl-tRNA aminoacylation;GO:0006429//leucyl-tRNA aminoacylation;GO:0006431//methionyl-tRNA aminoacylation
EVM0000996	2018	1860	2051	1650	1725	1662	47.08	52.72	50.82	38.9	37.73	41.21	50.2067	39.28	-0.354084	0.287942	0.64858	TM9SF2	XP_016661951.1 transmembrane 9 superfamily member 2 [Acyrthosiphon pisum]	-	-	-	-	GO:0000139//Golgi membrane;GO:0005575//cellular_component;GO:0005622//intracellular;GO:0005623//cell;GO:0005737//cytoplasm;GO:0005768//endosome;GO:0005794//Golgi apparatus;GO:0005886//plasma membrane;GO:0005887//integral component of plasma membrane;GO:00	GO:0004930//G-protein coupled receptor activity	GO:0002831//regulation of response to biotic stimulus;GO:0002832//negative regulation of response to biotic stimulus;GO:0006810//transport;GO:0007186//G-protein coupled receptor signaling pathway;GO:0008150//biological_process;GO:0009966//regulation of si
EVM0003243	2231	2094	2238	2342	2355	2193	46.38	52.9	49.41	49.2	45.9	48.45	49.5633	47.85	-0.0507543	0.0237884	0.115674	Stk24	XP_022166830.1 serine/threonine-protein kinase 26 [Myzus persicae]	-	-	-	-	GO:0005575//cellular_component;GO:0005622//intracellular;GO:0005623//cell;GO:0005634//nucleus;GO:0005737//cytoplasm;GO:0005794//Golgi apparatus;GO:0005815//microtubule organizing center;GO:0005819//spindle;GO:0005829//cytosol;GO:0005856//cytoskeleton;GO:0	GO:0000166//nucleotide binding;GO:0003674//molecular_function;GO:0003779//actin binding;GO:0003824//catalytic activity;GO:0004672//protein kinase activity;GO:0004674//protein serine/threonine kinase activity;GO:0005488//binding;GO:0005515//protein binding	GO:0000003//reproduction;GO:0000165//MAPK cascade;GO:0000185//activation of MAPKKK activity;GO:0000902//cell morphogenesis;GO:0001932//regulation of protein phosphorylation;GO:0001933//negative regulation of protein phosphorylation;GO:0001934//positive re
EVM0015183	2660	2459	2700	2265	2387	2391	46.38	52.09	50	39.9	39.02	44.3	49.49	41.0733	-0.268935	0.901454	0.974737	Ppp2r5a	XP_022181116.1 serine/threonine-protein phosphatase 2A 56 kDa regulatory subunit epsilon isoform [Myzus persicae]	Human Diseases;Environmental Information Processing;Cellular Processes;Genetic Information Processing;Environmental Information Processing;Organismal Systems;Organismal Systems;Environmental Information Processing	Infectious diseases;Signal transduction;Cell growth and death;Translation;Signal transduction;Nervous system;Circulatory system;Signal transduction	ko05165//Human papillomavirus infection;ko04151//PI3K-Akt signaling pathway;ko04114//Oocyte meiosis;ko03015//mRNA surveillance pathway;ko04152//AMPK signaling pathway;ko04728//Dopaminergic synapse;ko04261//Adrenergic signaling in cardiomyocytes;ko04071//S	K11584;K11584;K11584;K11584;K11584;K11584;K11584;K11584	GO:0000159//protein phosphatase type 2A complex;GO:0005575//cellular_component;GO:0005622//intracellular;GO:0005623//cell;GO:0005737//cytoplasm;GO:0005829//cytosol;GO:0008287//protein serine/threonine phosphatase complex;GO:0032991//macromolecular complex	GO:0003674//molecular_function;GO:0005488//binding;GO:0005515//protein binding;GO:0008047//enzyme activator activity;GO:0019208//phosphatase regulator activity;GO:0019211//phosphatase activator activity;GO:0019888//protein phosphatase regulator activity;G	GO:0000003//reproduction;GO:0000226//microtubule cytoskeleton organization;GO:0000578//embryonic axis specification;GO:0001932//regulation of protein phosphorylation;GO:0001933//negative regulation of protein phosphorylation;GO:0002119//nematode larval de
EVM0006146	1750	1529	1919	1202	1416	1183	45.64	48.45	53.15	31.68	34.62	32.79	49.08	33.03	-0.571358	0.0010488	0.00786991	Pum3	XP_001950413.2 pumilio homolog 3 [Acyrthosiphon pisum]	-	-	-	-	GO:0005575//cellular_component;GO:0005622//intracellular;GO:0005623//cell;GO:0005634//nucleus;GO:0005654//nucleoplasm;GO:0005694//chromosome;GO:0005730//nucleolus;GO:0005737//cytoplasm;GO:0005783//endoplasmic reticulum;GO:0005840//ribosome;GO:0005933//cel	GO:0000900//translation repressor activity, nucleic acid binding;GO:0003674//molecular_function;GO:0003676//nucleic acid binding;GO:0003677//DNA binding;GO:0003723//RNA binding;GO:0003729//mRNA binding;GO:0003730//mRNA 3'-UTR binding;GO:0005488//binding;G	GO:0000003//reproduction;GO:0002009//morphogenesis of an epithelium;GO:0002165//instar larval or pupal development;GO:0006417//regulation of translation;GO:0006810//transport;GO:0006928//movement of cell or subcellular component;GO:0007275//multicellular
EVM0006199	1994	1517	1674	1720	1780	1590	52.01	48.07	46.37	45.33	43.52	44.07	48.8167	44.3067	-0.13985	0.230315	0.575151	zipt-7.2	XP_003246965.1 protein catecholamines up [Acyrthosiphon pisum]	-	-	-	-	GO:0005575//cellular_component;GO:0005622//intracellular;GO:0005623//cell;GO:0005634//nucleus;GO:0005654//nucleoplasm;GO:0005737//cytoplasm;GO:0005783//endoplasmic reticulum;GO:0005789//endoplasmic reticulum membrane;GO:0005794//Golgi apparatus;GO:0005801	GO:0003674//molecular_function;GO:0005215//transporter activity;GO:0005385//zinc ion transmembrane transporter activity;GO:0008324//cation transmembrane transporter activity;GO:0015075//ion transmembrane transporter activity;GO:0015318//inorganic solute u	GO:0000003//reproduction;GO:0000041//transition metal ion transport;GO:0001667//ameboidal-type cell migration;GO:0002064//epithelial cell development;GO:0002065//columnar/cuboidal epithelial cell differentiation;GO:0002066//columnar/cuboidal epithelial ce
EVM0003537	693	642	679	2865	3792	2768	46.08	51.87	47.95	192.5	236.4	195.61	48.6333	208.17	2.09774	2.67e-107	7.78e-105	--	XP_001950954.1 cytochrome c oxidase subunit 5B, mitochondrial [Acyrthosiphon pisum]	Metabolism;Human Diseases;Human Diseases;Organismal Systems;Human Diseases;Human Diseases;Metabolism;Organismal Systems	Global and overview maps;Neurodegenerative diseases;Neurodegenerative diseases;Environmental adaptation;Neurodegenerative diseases;Endocrine and metabolic diseases;Energy metabolism;Circulatory system	ko01100//Metabolic pathways;ko05016//Huntington disease;ko05010//Alzheimer disease;ko04714//Thermogenesis;ko05012//Parkinson disease;ko04932//Non-alcoholic fatty liver disease (NAFLD);ko00190//Oxidative phosphorylation;ko04260//Cardiac muscle contraction	K02265;K02265;K02265;K02265;K02265;K02265;K02265;K02265	GO:0005740//mitochondrial envelope	GO:0004129//cytochrome-c oxidase activity;GO:0047471//maltose alpha-D-glucosyltransferase activity	GO:0005991//trehalose metabolic process;GO:0009269//response to desiccation
EVM0006552	3816	3567	3903	4448	4219	4479	45.22	51.36	49.12	53.26	46.87	56.41	48.5667	52.18	0.10353	0.000519418	0.00422939	Cont	XP_008187471.2 contactin [Acyrthosiphon pisum]	Environmental Information Processing	Signaling molecules and interaction	ko04514//Cell adhesion molecules (CAMs)	K06760	GO:0005575//cellular_component;GO:0005911//cell-cell junction;GO:0005918//septate junction;GO:0016021//integral component of membrane;GO:0030054//cell junction;GO:0043296//apical junction complex;GO:0070160//occluding junction	GO:0003993//acid phosphatase activity;GO:0005515//protein binding;GO:0046872//metal ion binding	GO:0003007//heart morphogenesis;GO:0007043//cell-cell junction assembly;GO:0007155//cell adhesion;GO:0007163//establishment or maintenance of cell polarity;GO:0007272//ensheathment of neurons;GO:0007275//multicellular organism development;GO:0007399//nerv
EVM0009564	2409	1896	2303	2126	2100	1829	48.91	46.77	49.66	43.61	39.97	39.46	48.4467	41.0133	-0.240304	0.861855	0.957894	nrv2	XP_001950178.1 sodium/potassium-transporting ATPase subunit beta-2 [Acyrthosiphon pisum]	Environmental Information Processing;Environmental Information Processing;Organismal Systems;Organismal Systems;Organismal Systems;Organismal Systems;Organismal Systems;Organismal Systems;Organismal Systems;Organismal Systems;Organismal Systems;Organismal	Signal transduction;Signal transduction;Endocrine system;Circulatory system;Endocrine system;Digestive system;Digestive system;Digestive system;Endocrine system;Digestive system;Digestive system;Circulatory system;Endocrine system;Excretory system;Excreto	ko04024//cAMP signaling pathway;ko04022//cGMP - PKG signaling pathway;ko04919//Thyroid hormone signaling pathway;ko04261//Adrenergic signaling in cardiomyocytes;ko04925//Aldosterone synthesis and secretion;ko04972//Pancreatic secretion;ko04974//Protein di	K01540;K01540;K01540;K01540;K01540;K01540;K01540;K01540;K01540;K01540;K01540;K01540;K01540;K01540;K01540;K01540;K01540;K01540	GO:0005575//cellular_component;GO:0005622//intracellular;GO:0005623//cell;GO:0005737//cytoplasm;GO:0005886//plasma membrane;GO:0005887//integral component of plasma membrane;GO:0005890//sodium:potassium-exchanging ATPase complex;GO:0016020//membrane;GO:00	GO:0001671//ATPase activator activity;GO:0003674//molecular_function;GO:0003824//catalytic activity;GO:0005215//transporter activity;GO:0005391//sodium:potassium-exchanging ATPase activity;GO:0005488//binding;GO:0005515//protein binding;GO:0008047//enzyme	GO:0002028//regulation of sodium ion transport;GO:0002376//immune system process;GO:0006810//transport;GO:0006811//ion transport;GO:0006812//cation transport;GO:0006813//potassium ion transport;GO:0006814//sodium ion transport;GO:0006873//cellular ion hom
EVM0008664	2273	1770	2052	1283	1433	1161	49.76	47.08	47.71	28.38	29.41	27.01	48.1833	28.2667	-0.769432	1.45e-08	2.28e-07	rhy-1	XP_001942708.2 regulator of hypoxia-inducible factor 1 [Acyrthosiphon pisum]	-	-	-	-	-	GO:0003674//molecular_function;GO:0003824//catalytic activity;GO:0016740//transferase activity;GO:0016746//transferase activity, transferring acyl groups;GO:0016747//transferase activity, transferring acyl groups other than amino-acyl groups	GO:0000003//reproduction;GO:0003006//developmental process involved in reproduction;GO:0003008//system process;GO:0007275//multicellular organism development;GO:0007276//gamete generation;GO:0007281//germ cell development;GO:0007292//female gamete generat
EVM0009793	969	895	841	743	923	993	47.03	52.78	43.37	36.44	42.01	51.22	47.7267	43.2233	-0.142985	0.422399	0.792014	HSDL1	NP_001233012.1 uncharacterized protein LOC100162678 [Acyrthosiphon pisum]	Metabolism;Metabolism;Metabolism;Metabolism;Metabolism	Global and overview maps;Global and overview maps;Lipid metabolism;Lipid metabolism;Lipid metabolism	ko01100//Metabolic pathways;ko01212//Fatty acid metabolism;ko00140//Steroid hormone biosynthesis;ko01040//Biosynthesis of unsaturated fatty acids;ko00062//Fatty acid elongation	K10251;K10251;K10251;K10251;K10251	GO:0005575//cellular_component;GO:0005622//intracellular;GO:0005623//cell;GO:0005737//cytoplasm;GO:0005739//mitochondrion;GO:0043226//organelle;GO:0043227//membrane-bounded organelle;GO:0043229//intracellular organelle;GO:0043231//intracellular membrane-b	GO:0003674//molecular_function;GO:0003824//catalytic activity;GO:0003855//3-dehydroquinate dehydratase activity;GO:0004316//3-oxoacyl-[acyl-carrier-protein] reductase (NADPH) activity;GO:0004757//sepiapterin reductase activity;GO:0008113//peptide-methioni	GO:0000272//polysaccharide catabolic process;GO:0006629//lipid metabolic process;GO:0006633//fatty acid biosynthetic process;GO:0006694//steroid biosynthetic process;GO:0006729//tetrahydrobiopterin biosynthetic process;GO:0008150//biological_process;GO:00
EVM0009373	679	610	631	514	718	787	45.89	50.1	45.29	35.1	45.5	56.53	47.0933	45.71	-0.043013	0.191569	0.519758	BPNT1	XP_016656321.1 3'(2'),5'-bisphosphate nucleotidase 1-like isoform X1 [Acyrthosiphon pisum]	Metabolism;Metabolism	Global and overview maps;Energy metabolism	ko01100//Metabolic pathways;ko00920//Sulfur metabolism	K01082;K01082	GO:0005575//cellular_component;GO:0005622//intracellular;GO:0005623//cell;GO:0005737//cytoplasm;GO:0005829//cytosol;GO:0044424//intracellular part;GO:0044444//cytoplasmic part;GO:0044464//cell part	GO:0000287//magnesium ion binding;GO:0003674//molecular_function;GO:0003824//catalytic activity;GO:0004401//histidinol-phosphatase activity;GO:0004441//inositol-1,4-bisphosphate 1-phosphatase activity;GO:0005488//binding;GO:0008252//nucleotidase activity;	GO:0000105//histidine biosynthetic process;GO:0006082//organic acid metabolic process;GO:0006139//nucleobase-containing compound metabolic process;GO:0006163//purine nucleotide metabolic process;GO:0006629//lipid metabolic process;GO:0006644//phospholipid
EVM0013832	1476	1225	1229	761	936	736	48.68	49.09	43.05	25.36	28.94	25.8	46.94	26.7	-0.813978	1.27e-07	1.83e-06	K12H4.7	XP_001947661.2 putative serine protease K12H4.7 [Acyrthosiphon pisum]	-	-	-	-	GO:0005634//nucleus	GO:0008236//serine-type peptidase activity	GO:0006508//proteolysis;GO:0051382//kinetochore assembly
EVM0010254	999	856	1035	170	601	983	44.53	46.36	48.99	7.66	25.11	46.56	46.6267	26.4433	-0.818251	0.394007	0.765678	Hsd17b11	XP_001952321.2 17-beta-hydroxysteroid dehydrogenase 13 [Acyrthosiphon pisum]	Metabolism	Metabolism of cofactors and vitamins	ko00830//Retinol metabolism	K15734	GO:0005575//cellular_component;GO:0016020//membrane;GO:0016021//integral component of membrane;GO:0031224//intrinsic component of membrane;GO:0044425//membrane part	GO:0003674//molecular_function;GO:0003824//catalytic activity;GO:0004316//3-oxoacyl-[acyl-carrier-protein] reductase (NADPH) activity;GO:0004757//sepiapterin reductase activity;GO:0008667//2,3-dihydro-2,3-dihydroxybenzoate dehydrogenase activity;GO:000867	GO:0000272//polysaccharide catabolic process;GO:0006631//fatty acid metabolic process;GO:0006633//fatty acid biosynthetic process;GO:0006729//tetrahydrobiopterin biosynthetic process;GO:0015995//chlorophyll biosynthetic process;GO:0030436//asexual sporula
EVM0011141	715	531	724	471	550	441	46.88	42.3	50.41	31.2	33.81	30.73	46.53	31.9133	-0.544002	0.0183006	0.0938184	RpL24-like	XP_001950456.1 probable ribosome biogenesis protein RLP24 [Acyrthosiphon pisum]	Genetic Information Processing	Translation	ko03010//Ribosome	K02896	-	-	-
EVM0004799	620	490	548	499	524	478	48.15	46.23	45.2	39.16	38.15	39.45	46.5267	38.92	-0.257546	0.985305	0.993706	MRPS23	NP_001233061.1 uncharacterized protein LOC100169401 [Acyrthosiphon pisum]	-	-	-	-	GO:0000313//organellar ribosome;GO:0000314//organellar small ribosomal subunit;GO:0005575//cellular_component;GO:0005622//intracellular;GO:0005623//cell;GO:0005634//nucleus;GO:0005635//nuclear envelope;GO:0005737//cytoplasm;GO:0005739//mitochondrion;GO:00	GO:0003674//molecular_function;GO:0003735//structural constituent of ribosome;GO:0005198//structural molecule activity	GO:0006412//translation;GO:0006414//translational elongation;GO:0006415//translational termination;GO:0006518//peptide metabolic process;GO:0006807//nitrogen compound metabolic process;GO:0008150//biological_process;GO:0008152//metabolic process;GO:000905
EVM0002400	940	767	876	724	974	836	46.79	46.38	46.3	36.41	45.45	44.22	46.49	42.0267	-0.145615	0.32796	0.695266	Mrps18b	XP_016658303.1 28S ribosomal protein S18b, mitochondrial isoform X1 [Acyrthosiphon pisum]	Human Diseases	Cancers	ko05203//Viral carcinogenesis	K16174	GO:0000313//organellar ribosome;GO:0000314//organellar small ribosomal subunit;GO:0005575//cellular_component;GO:0005622//intracellular;GO:0005623//cell;GO:0005634//nucleus;GO:0005654//nucleoplasm;GO:0005737//cytoplasm;GO:0005739//mitochondrion;GO:0005740	GO:0003674//molecular_function;GO:0003735//structural constituent of ribosome;GO:0005198//structural molecule activity	GO:0006412//translation;GO:0006414//translational elongation;GO:0006415//translational termination;GO:0006518//peptide metabolic process;GO:0006807//nitrogen compound metabolic process;GO:0008150//biological_process;GO:0008152//metabolic process;GO:000905
EVM0014222	1257	1084	1082	867	1212	1264	46.79	49.03	42.77	32.61	42.3	50	46.1967	41.6367	-0.149934	0.480913	0.836057	--	XP_001950032.1 scavenger receptor class B member 1 isoform X1 [Acyrthosiphon pisum]	Human Diseases;Cellular Processes;Organismal Systems;Human Diseases;Organismal Systems;Organismal Systems;Organismal Systems;Organismal Systems;Organismal Systems;Organismal Systems	Endocrine and metabolic diseases;Transport and catabolism;Endocrine system;Infectious diseases;Digestive system;Digestive system;Endocrine system;Digestive system;Endocrine system;Digestive system	ko04934//Cushing syndrome;ko04145//Phagosome;ko04925//Aldosterone synthesis and secretion;ko05160//Hepatitis C;ko04976//Bile secretion;ko04977//Vitamin digestion and absorption;ko04927//Cortisol synthesis and secretion;ko04975//Fat digestion and absorptio	K13885;K13885;K13885;K13885;K13885;K13885;K13885;K13885;K13885;K13885	GO:0005575//cellular_component;GO:0016020//membrane	-	-
EVM0008155	3146	3090	3298	2488	2969	2976	41.66	49.72	46.38	33.29	36.86	41.88	45.92	37.3433	-0.298272	0.698543	0.934957	Rap1	NP_001191883.1 ras-related protein Rap-1A-like [Acyrthosiphon pisum]	Environmental Information Processing;Environmental Information Processing;Environmental Information Processing;Environmental Information Processing;Cellular Processes;Human Diseases;Cellular Processes;Organismal Systems;Organismal Systems;Organismal Syste	Signal transduction;Signal transduction;Signal transduction;Signal transduction;Cellular community - eukaryotes;Endocrine and metabolic diseases;Cellular community - eukaryotes;Nervous system;Digestive system;Immune system;Immune system;Cancers;Nervous sy	ko04010//MAPK signaling pathway;ko04024//cAMP signaling pathway;ko04014//Ras signaling pathway;ko04015//Rap1 signaling pathway;ko04510//Focal adhesion;ko04934//Cushing syndrome;ko04530//Tight junction;ko04722//Neurotrophin signaling pathway;ko04972//Pancr	K04353;K04353;K04353;K04353;K04353;K04353;K04353;K04353;K04353;K04353;K04353;K04353;K04353;K04353	GO:0005575//cellular_component;GO:0005623//cell;GO:0005737//cytoplasm;GO:0016020//membrane;GO:0031252//cell leading edge;GO:0044464//cell part	GO:0000166//nucleotide binding;GO:0001882//nucleoside binding;GO:0001883//purine nucleoside binding;GO:0003674//molecular_function;GO:0003743//translation initiation factor activity;GO:0003824//catalytic activity;GO:0003924//GTPase activity;GO:0005488//bi	GO:0000003//reproduction;GO:0000902//cell morphogenesis;GO:0000904//cell morphogenesis involved in differentiation;GO:0001654//eye development;GO:0001700//embryonic development via the syncytial blastoderm;GO:0001736//establishment of planar polarity;GO:0
EVM0006284	1218	1038	1148	734	933	767	45.18	46.79	45.23	27.51	32.45	30.24	45.7333	30.0667	-0.605081	0.000336989	0.0028655	armt1	XP_008180619.1 protein-glutamate O-methyltransferase [Acyrthosiphon pisum]	-	-	-	-	-	-	-
EVM0003014	2494	2149	2568	1826	1881	1714	43.59	45.64	47.67	32.25	30.82	31.84	45.6333	31.6367	-0.52849	0.00194572	0.0135304	Abcf1	XP_001947037.1 ATP-binding cassette sub-family F member 1 [Acyrthosiphon pisum]	-	-	-	-	GO:0005575//cellular_component;GO:0005887//integral component of plasma membrane;GO:0009898//cytoplasmic side of plasma membrane;GO:0016021//integral component of membrane;GO:0030257//type III protein secretion system complex;GO:0043190//ATP-binding casse	GO:0003674//molecular_function;GO:0003723//RNA binding;GO:0003724//RNA helicase activity;GO:0003924//GTPase activity;GO:0005260//channel-conductance-controlling ATPase activity;GO:0005319//lipid transporter activity;GO:0005524//ATP binding;GO:0005525//GTP	GO:0000910//cytokinesis;GO:0002949//tRNA threonylcarbamoyladenosine modification;GO:0006810//transport;GO:0006817//phosphate ion transport;GO:0006824//cobalt ion transport;GO:0006855//drug transmembrane transport;GO:0006869//lipid transport;GO:0007601//vi
EVM0001395	868	746	784	1063	1206	1055	45.19	47.19	43.35	55.92	58.86	58.37	45.2433	57.7167	0.351283	8.42e-11	1.62e-09	GI20197	NP_001232965.1 uncharacterized protein LOC100163113 [Acyrthosiphon pisum]	-	-	-	-	GO:0005575//cellular_component;GO:0005622//intracellular;GO:0005623//cell;GO:0005634//nucleus;GO:0005730//nucleolus;GO:0005737//cytoplasm;GO:0005739//mitochondrion;GO:0005759//mitochondrial matrix;GO:0005829//cytosol;GO:0031974//membrane-enclosed lumen;GO	GO:0003674//molecular_function	GO:0000003//reproduction;GO:0003006//developmental process involved in reproduction;GO:0006082//organic acid metabolic process;GO:0006091//generation of precursor metabolites and energy;GO:0006099//tricarboxylic acid cycle;GO:0006101//citrate metabolic pr
EVM0000476	1696	1384	1615	1851	1657	1423	45.13	44.75	45.64	49.77	41.34	40.24	45.1733	43.7833	-0.0450896	0.0718492	0.267453	--	XP_008181491.1 neural cell adhesion molecule 2 [Acyrthosiphon pisum]	-	-	-	-	-	GO:0005515//protein binding	-
EVM0001369	1848	1305	1787	1960	1472	1445	46.97	40.3	48.23	50.33	35.07	39.03	45.1667	41.4767	-0.122958	0.383811	0.755627	JUN	XP_001947556.1 transcription factor AP-1 [Acyrthosiphon pisum]	Human Diseases;Human Diseases;Environmental Information Processing;Human Diseases;Environmental Information Processing;Human Diseases;Human Diseases;Human Diseases;Environmental Information Processing;Human Diseases;Environmental Information Processing;Hu	Cancers;Cancers;Signal transduction;Infectious diseases;Signal transduction;Infectious diseases;Infectious diseases;Endocrine and metabolic diseases;Signal transduction;Infectious disease: viral;Signal transduction;Infectious diseases;Cell growth and deat	ko05200//Pathways in cancer;ko05203//Viral carcinogenesis;ko04010//MAPK signaling pathway;ko05131//Shigellosis;ko04024//cAMP signaling pathway;ko05166//HTLV-I infection;ko05132//Salmonella infection;ko04932//Non-alcoholic fatty liver disease (NAFLD);ko040	K04448;K04448;K04448;K04448;K04448;K04448;K04448;K04448;K04448;K04448;K04448;K04448;K04448;K04448;K04448;K04448;K04448;K04448;K04448;K04448;K04448;K04448;K04448;K04448;K04448;K04448;K04448;K04448;K04448;K04448;K04448;K04448;K04448;K04448;K04448;K04448;K04	GO:0005737//cytoplasm	GO:0003677//DNA binding;GO:0003700//transcription factor activity, sequence-specific DNA binding;GO:0009024//tagatose-6-phosphate kinase activity	GO:0005990//lactose catabolic process;GO:0006355//regulation of transcription, DNA-templated;GO:0043093//FtsZ-dependent cytokinesis;GO:0090529//cell septum assembly
EVM0008483	1956	1663	1810	801	972	843	44.54	46.01	43.77	18.43	20.75	20.4	44.7733	19.86	-1.17277	1.11e-24	4.94e-23	PPO2	XP_001951137.1 phenoloxidase 2 [Acyrthosiphon pisum]	-	-	-	-	-	GO:0016491//oxidoreductase activity	-
EVM0008655	991	586	733	772	904	627	53.24	38.25	41.82	41.9	45.53	35.82	44.4367	41.0833	-0.113197	0.377866	0.750416	Ctsb	XP_022174118.1 cathepsin B-like [Myzus persicae]	Cellular Processes;Cellular Processes;Cellular Processes;Organismal Systems;Organismal Systems;Organismal Systems	Transport and catabolism;Transport and catabolism;Cell growth and death;Immune system;Endocrine system;Immune system	ko04142//Lysosome;ko04140//Autophagy - animal;ko04210//Apoptosis;ko04621//NOD-like receptor signaling pathway;ko04924//Renin secretion;ko04612//Antigen processing and presentation	K01363;K01363;K01363;K01363;K01363;K01363	-	GO:0004197//cysteine-type endopeptidase activity;GO:0008234//cysteine-type peptidase activity;GO:0018492//carbon-monoxide dehydrogenase (acceptor) activity	GO:0006085//acetyl-CoA biosynthetic process;GO:0006508//proteolysis;GO:0050790//regulation of catalytic activity
EVM0001989	2888	2301	2593	2737	2632	2414	45.56	44.1	43.44	43.62	38.92	40.46	44.3667	41	-0.113852	0.133463	0.41038	wapl	XP_029346812.1 protein wings apart-like isoform X1 [Acyrthosiphon pisum]	-	-	-	-	GO:0000228//nuclear chromosome;GO:0000775//chromosome, centromeric region;GO:0000785//chromatin;GO:0000793//condensed chromosome;GO:0000794//condensed nuclear chromosome;GO:0000795//synaptonemal complex;GO:0005575//cellular_component;GO:0005622//intracell	GO:0003674//molecular_function	GO:0000003//reproduction;GO:0000018//regulation of DNA recombination;GO:0000070//mitotic sister chromatid segregation;GO:0000278//mitotic cell cycle;GO:0000280//nuclear division;GO:0000819//sister chromatid segregation;GO:0006139//nucleobase-containing co
EVM0010447	1041	832	1002	550	662	547	44.21	42.93	45.19	23.6	26.36	24.69	44.11	24.8833	-0.825926	1.96e-08	3.05e-07	mmuM	XP_016659833.1 uncharacterized protein LOC100168557 isoform X2 [Acyrthosiphon pisum]	Metabolism;Metabolism	Global and overview maps;Amino acid metabolism	ko01100//Metabolic pathways;ko00270//Cysteine and methionine metabolism	K00547;K00547	-	GO:0008705//methionine synthase activity	GO:0009086//methionine biosynthetic process
EVM0014453	1456	1088	1158	1440	1519	1354	48	43.58	40.54	47.96	46.95	47.43	44.04	47.4467	0.107492	0.000568284	0.0045773	Ttpa	XP_001949550.1 alpha-tocopherol transfer protein [Acyrthosiphon pisum]	-	-	-	-	-	-	GO:0008150//biological_process;GO:0030431//sleep;GO:0032501//multicellular organismal process
EVM0009022	1329	1135	1293	876	1111	850	42.89	44.5	44.31	28.56	33.61	29.15	43.9	30.44	-0.528253	0.00559178	0.0341145	tmco1	NP_001233060.1 uncharacterized protein LOC100159673 [Acyrthosiphon pisum]	-	-	-	-	GO:0000139//Golgi membrane;GO:0005575//cellular_component;GO:0005622//intracellular;GO:0005623//cell;GO:0005737//cytoplasm;GO:0005783//endoplasmic reticulum;GO:0005789//endoplasmic reticulum membrane;GO:0005794//Golgi apparatus;GO:0005869//dynactin comple	GO:0003674//molecular_function;GO:0005215//transporter activity;GO:0005216//ion channel activity;GO:0005261//cation channel activity;GO:0005262//calcium channel activity;GO:0005319//lipid transporter activity;GO:0005337//nucleoside transmembrane transport	GO:0006810//transport;GO:0006811//ion transport;GO:0006812//cation transport;GO:0006816//calcium ion transport;GO:0006869//lipid transport;GO:0006873//cellular ion homeostasis;GO:0006874//cellular calcium ion homeostasis;GO:0006875//cellular metal ion hom
EVM0014204	1198	889	1145	1138	1273	1112	45.1	40.67	45.78	43.29	44.93	44.49	43.85	44.2367	0.0126658	0.00748002	0.0436639	rbm42	XP_001952469.1 RNA-binding protein 42 isoform X1 [Acyrthosiphon pisum]	-	-	-	-	GO:0005575//cellular_component;GO:0005622//intracellular;GO:0005623//cell;GO:0005634//nucleus;GO:0005737//cytoplasm;GO:0005829//cytosol;GO:0043226//organelle;GO:0043227//membrane-bounded organelle;GO:0043229//intracellular organelle;GO:0043231//intracellu	GO:0003674//molecular_function;GO:0003676//nucleic acid binding;GO:0003723//RNA binding;GO:0003729//mRNA binding;GO:0003730//mRNA 3'-UTR binding;GO:0005488//binding;GO:0097159//organic cyclic compound binding;GO:1901363//heterocyclic compound binding	GO:0000075//cell cycle checkpoint;GO:0000077//DNA damage checkpoint;GO:0000278//mitotic cell cycle;GO:0000375//RNA splicing, via transesterification reactions;GO:0000377//RNA splicing, via transesterification reactions with bulged adenosine as nucleophile
EVM0001771	1574	1392	1497	1405	1577	1450	42.63	45.8	43.05	38.45	40.04	41.73	43.8267	40.0733	-0.129166	0.139085	0.422991	Mo25	XP_001949162.2 protein Mo25 [Acyrthosiphon pisum]	Environmental Information Processing;Environmental Information Processing	Signal transduction;Signal transduction	ko04150//mTOR signaling pathway;ko04152//AMPK signaling pathway	K08272;K08272	GO:0000131//incipient cellular bud site;GO:0005575//cellular_component;GO:0005622//intracellular;GO:0005623//cell;GO:0005634//nucleus;GO:0005737//cytoplasm;GO:0005815//microtubule organizing center;GO:0005816//spindle pole body;GO:0005856//cytoskeleton;GO	GO:0003674//molecular_function;GO:0003824//catalytic activity;GO:0004672//protein kinase activity;GO:0016301//kinase activity;GO:0016740//transferase activity;GO:0016772//transferase activity, transferring phosphorus-containing groups;GO:0016773//phosphot	GO:0000003//reproduction;GO:0000920//cell separation after cytokinesis;GO:0001700//embryonic development via the syncytial blastoderm;GO:0006355//regulation of transcription, DNA-templated;GO:0006464//cellular protein modification process;GO:0006468//prot
EVM0008255	2334	2181	1956	2280	2787	2396	43.16	49	38.41	42.6	48.32	47.08	43.5233	46	0.0798448	0.00170126	0.0119892	KYAT3	XP_022173243.1 kynurenine--oxoglutarate transaminase 3-like [Myzus persicae]	Metabolism;Human Diseases;Metabolism;Metabolism;Metabolism	Global and overview maps;Cancers;Amino acid metabolism;Amino acid metabolism;Metabolism of other amino acids	ko01100//Metabolic pathways;ko05204//Chemical carcinogenesis;ko00270//Cysteine and methionine metabolism;ko00380//Tryptophan metabolism;ko00450//Selenocompound metabolism	K00816;K00816;K00816;K00816;K00816	GO:0005737//cytoplasm	GO:0003824//catalytic activity;GO:0003870//5-aminolevulinate synthase activity;GO:0003961//O-acetylhomoserine aminocarboxypropyltransferase activity;GO:0004121//cystathionine beta-lyase activity;GO:0004124//cysteine synthase activity;GO:0004400//histidino	GO:0000105//histidine biosynthetic process;GO:0006520//cellular amino acid metabolic process;GO:0006531//aspartate metabolic process;GO:0006559//L-phenylalanine catabolic process;GO:0006572//tyrosine catabolic process;GO:0006783//heme biosynthetic process
EVM0011494	1632	1508	1611	1231	1438	1279	41.07	46.1	43.05	31.3	33.92	34.2	43.4067	33.14	-0.389343	0.135886	0.416154	yif1b	XP_001942801.2 protein YIF1B [Acyrthosiphon pisum]	-	-	-	-	GO:0000139//Golgi membrane;GO:0005575//cellular_component;GO:0005622//intracellular;GO:0005623//cell;GO:0005737//cytoplasm;GO:0005783//endoplasmic reticulum;GO:0005789//endoplasmic reticulum membrane;GO:0005793//endoplasmic reticulum-Golgi intermediate co	GO:0003674//molecular_function	GO:0000902//cell morphogenesis;GO:0002790//peptide secretion;GO:0006810//transport;GO:0006886//intracellular protein transport;GO:0006888//ER to Golgi vesicle-mediated transport;GO:0008104//protein localization;GO:0008150//biological_process;GO:0009306//p
EVM0009028	1648	1231	1719	920	1035	946	42.95	38.98	47.58	24.23	25.29	26.2	43.17	25.24	-0.774317	2.78e-06	3.42e-05	Pu	XP_008181080.1 uncharacterized protein LOC100164133 isoform X1 [Acyrthosiphon pisum]	Metabolism;Metabolism	Global and overview maps;Metabolism of cofactors and vitamins	ko01100//Metabolic pathways;ko00790//Folate biosynthesis	K01495;K01495	GO:0005575//cellular_component;GO:0005622//intracellular;GO:0005623//cell;GO:0005634//nucleus;GO:0005635//nuclear envelope;GO:0005654//nucleoplasm;GO:0005737//cytoplasm;GO:0005829//cytosol;GO:0012505//endomembrane system;GO:0016020//membrane;GO:0031090//o	GO:0000166//nucleotide binding;GO:0001882//nucleoside binding;GO:0001883//purine nucleoside binding;GO:0003674//molecular_function;GO:0003824//catalytic activity;GO:0003924//GTPase activity;GO:0003933//GTP cyclohydrolase activity;GO:0003934//GTP cyclohydr	GO:0000278//mitotic cell cycle;GO:0001505//regulation of neurotransmitter levels;GO:0002027//regulation of heart rate;GO:0002164//larval development;GO:0002165//instar larval or pupal development;GO:0002168//instar larval development;GO:0002237//response
EVM0005621	16621	15671	17077	13316	12473	12960	39.81	45.6	43.44	32.23	28.01	32.99	42.95	31.0767	-0.466826	0.0397556	0.171244	unc-22	XP_008182549.1 twitchin isoform X3 [Acyrthosiphon pisum]	-	-	-	-	GO:0005575//cellular_component;GO:0005622//intracellular;GO:0005623//cell;GO:0005737//cytoplasm;GO:0005856//cytoskeleton;GO:0005859//muscle myosin complex;GO:0015629//actin cytoskeleton;GO:0016459//myosin complex;GO:0016460//myosin II complex;GO:0030016//	GO:0000166//nucleotide binding;GO:0003674//molecular_function;GO:0003677//DNA binding;GO:0003779//actin binding;GO:0003824//catalytic activity;GO:0003993//acid phosphatase activity;GO:0004672//protein kinase activity;GO:0004674//protein serine/threonine k	GO:0003008//system process;GO:0003012//muscle system process;GO:0006464//cellular protein modification process;GO:0006468//protein phosphorylation;GO:0006793//phosphorus metabolic process;GO:0006796//phosphate-containing compound metabolic process;GO:0006
EVM0005960	961	789	756	597	608	711	45.09	44.97	37.65	28.31	26.74	35.45	42.57	30.1667	-0.496882	0.0921651	0.318595	HSDL1	NP_001233012.1 uncharacterized protein LOC100162678 [Acyrthosiphon pisum]	Metabolism;Metabolism;Metabolism;Metabolism;Metabolism	Global and overview maps;Global and overview maps;Lipid metabolism;Lipid metabolism;Lipid metabolism	ko01100//Metabolic pathways;ko01212//Fatty acid metabolism;ko00140//Steroid hormone biosynthesis;ko01040//Biosynthesis of unsaturated fatty acids;ko00062//Fatty acid elongation	K10251;K10251;K10251;K10251;K10251	GO:0005575//cellular_component;GO:0005622//intracellular;GO:0005623//cell;GO:0005737//cytoplasm;GO:0005739//mitochondrion;GO:0043226//organelle;GO:0043227//membrane-bounded organelle;GO:0043229//intracellular organelle;GO:0043231//intracellular membrane-b	GO:0003674//molecular_function;GO:0003824//catalytic activity;GO:0003855//3-dehydroquinate dehydratase activity;GO:0004316//3-oxoacyl-[acyl-carrier-protein] reductase (NADPH) activity;GO:0004757//sepiapterin reductase activity;GO:0008113//peptide-methioni	GO:0000272//polysaccharide catabolic process;GO:0006629//lipid metabolic process;GO:0006633//fatty acid biosynthetic process;GO:0006694//steroid biosynthetic process;GO:0006729//tetrahydrobiopterin biosynthetic process;GO:0008150//biological_process;GO:00
EVM0000961	2640	2240	2503	2103	2124	2017	41.88	43.18	42.17	33.71	31.59	34.01	42.41	33.1033	-0.357428	0.244364	0.594563	cybrd1	XP_001949276.1 uncharacterized protein LOC100161496 isoform X2 [Acyrthosiphon pisum]	-	-	-	-	GO:0000323//lytic vacuole;GO:0000775//chromosome, centromeric region;GO:0005575//cellular_component;GO:0005622//intracellular;GO:0005623//cell;GO:0005737//cytoplasm;GO:0005764//lysosome;GO:0005765//lysosomal membrane;GO:0005773//vacuole;GO:0005774//vacuol	GO:0000293//ferric-chelate reductase activity;GO:0003674//molecular_function;GO:0003677//DNA binding;GO:0003682//chromatin binding;GO:0003824//catalytic activity;GO:0005488//binding;GO:0016491//oxidoreductase activity;GO:0016722//oxidoreductase activity,	GO:0001505//regulation of neurotransmitter levels;GO:0003008//system process;GO:0006873//cellular ion homeostasis;GO:0006875//cellular metal ion homeostasis;GO:0006879//cellular iron ion homeostasis;GO:0007610//behavior;GO:0007611//learning or memory;GO:0
EVM0011585	1244	1121	1211	875	1021	828	40.4	44.23	41.77	28.71	31.09	28.58	42.1333	29.46	-0.516205	0.00546913	0.0334752	DEGS1	NP_001155533.1 sphingolipid delta(4)-desaturase DES1-like [Acyrthosiphon pisum]	Metabolism;Environmental Information Processing;Metabolism	Global and overview maps;Signal transduction;Lipid metabolism	ko01100//Metabolic pathways;ko04071//Sphingolipid signaling pathway;ko00600//Sphingolipid metabolism	K04712;K04712;K04712	GO:0005575//cellular_component;GO:0005622//intracellular;GO:0005623//cell;GO:0005737//cytoplasm;GO:0005739//mitochondrion;GO:0005886//plasma membrane;GO:0016006//Nebenkern;GO:0016020//membrane;GO:0016021//integral component of membrane;GO:0031224//intrins	GO:0003674//molecular_function;GO:0003824//catalytic activity;GO:0016491//oxidoreductase activity;GO:0016705//oxidoreductase activity, acting on paired donors, with incorporation or reduction of molecular oxygen;GO:0042284//sphingolipid delta-4 desaturase	GO:0000003//reproduction;GO:0000212//meiotic spindle organization;GO:0000226//microtubule cytoskeleton organization;GO:0000280//nuclear division;GO:0006066//alcohol metabolic process;GO:0006629//lipid metabolic process;GO:0006643//membrane lipid metabolic
EVM0010150	1768	1365	1598	1321	1438	1309	43.57	40.87	41.82	32.89	33.22	34.28	42.0867	33.4633	-0.330782	0.401311	0.773069	lap3	XP_001948261.1 cytosol aminopeptidase isoform X2 [Acyrthosiphon pisum]	Metabolism;Metabolism;Metabolism	Global and overview maps;Metabolism of other amino acids;Amino acid metabolism	ko01100//Metabolic pathways;ko00480//Glutathione metabolism;ko00330//Arginine and proline metabolism	K11142;K11142;K11142	GO:0005575//cellular_component;GO:0005622//intracellular;GO:0005623//cell;GO:0005634//nucleus;GO:0005654//nucleoplasm;GO:0005737//cytoplasm;GO:0005739//mitochondrion;GO:0005794//Golgi apparatus;GO:0005802//trans-Golgi network;GO:0005829//cytosol;GO:001250	GO:0003674//molecular_function;GO:0003824//catalytic activity;GO:0004177//aminopeptidase activity;GO:0005488//binding;GO:0005515//protein binding;GO:0008233//peptidase activity;GO:0008235//metalloexopeptidase activity;GO:0008237//metallopeptidase activity	GO:0006508//proteolysis;GO:0006807//nitrogen compound metabolic process;GO:0008150//biological_process;GO:0008152//metabolic process;GO:0019538//protein metabolic process;GO:0043170//macromolecule metabolic process;GO:0044238//primary metabolic process;GO
EVM0014842	1203	1000	1174	1289	1008	1158	41.16	41.58	42.66	44.57	32.34	42.11	41.8	39.6733	-0.0753333	0.192324	0.520916	MPP6	XP_016664183.1 MAGUK p55 subfamily member 6 [Acyrthosiphon pisum]	-	-	-	-	GO:0005575//cellular_component;GO:0005623//cell;GO:0005886//plasma membrane;GO:0005911//cell-cell junction;GO:0005918//septate junction;GO:0016020//membrane;GO:0016328//lateral plasma membrane;GO:0030054//cell junction;GO:0030288//outer membrane-bounded p	GO:0004252//serine-type endopeptidase activity;GO:0004385//guanylate kinase activity;GO:0005515//protein binding	GO:0006508//proteolysis;GO:0006950//response to stress;GO:0007043//cell-cell junction assembly;GO:0007275//multicellular organism development;GO:0007424//open tracheal system development;GO:0008150//biological_process;GO:0009653//anatomical structure morp
EVM0008550	1073	924	1102	854	1020	859	39.58	41.41	43.17	31.83	35.28	33.68	41.3867	33.5967	-0.300848	0.635067	0.91847	CNOT9	XP_026816420.1 CCR4-NOT transcription complex subunit 9-like [Rhopalosiphum maidis]	Genetic Information Processing	Folding, sorting and degradation	ko03018//RNA degradation	K12606	GO:0000932//cytoplasmic mRNA processing body;GO:0005575//cellular_component;GO:0005622//intracellular;GO:0005623//cell;GO:0005634//nucleus;GO:0005737//cytoplasm;GO:0005829//cytosol;GO:0030014//CCR4-NOT complex;GO:0030015//CCR4-NOT core complex;GO:0032991/	GO:0003674//molecular_function;GO:0003676//nucleic acid binding;GO:0003723//RNA binding;GO:0005102//receptor binding;GO:0005154//epidermal growth factor receptor binding;GO:0005488//binding;GO:0005515//protein binding;GO:0019899//enzyme binding;GO:0019900	GO:0000003//reproduction;GO:0000075//cell cycle checkpoint;GO:0000077//DNA damage checkpoint;GO:0000278//mitotic cell cycle;GO:0000288//nuclear-transcribed mRNA catabolic process, deadenylation-dependent decay;GO:0000289//nuclear-transcribed mRNA poly(A)
EVM0000758	1397	1242	1304	1156	1286	1177	40.4	43.64	40.05	33.78	34.86	36.17	41.3633	34.9367	-0.24361	0.88207	0.965702	ACP3	XP_003246366.1 prostatic acid phosphatase isoform X1 [Acyrthosiphon pisum]	Metabolism;Cellular Processes;Metabolism	Global and overview maps;Transport and catabolism;Metabolism of cofactors and vitamins	ko01100//Metabolic pathways;ko04142//Lysosome;ko00740//Riboflavin metabolism	K14410;K14410;K14410	-	-	-
EVM0011823	1357	1219	1244	1092	1258	1312	40.43	44.13	39.36	32.88	35.14	41.54	41.3067	36.52	-0.177688	0.491516	0.842553	K12H4.7	XP_001949662.1 putative serine protease K12H4.7 [Acyrthosiphon pisum]	-	-	-	-	-	GO:0008236//serine-type peptidase activity	GO:0006508//proteolysis
EVM0004606	2539	2206	2440	3109	3158	2673	39.84	42.06	40.66	49.29	46.46	44.57	40.8533	46.7733	0.195232	3.42e-07	4.73e-06	Fit1	XP_001949524.2 unc-112-related protein [Acyrthosiphon pisum]	-	-	-	-	GO:0001725//stress fiber;GO:0005575//cellular_component;GO:0005622//intracellular;GO:0005623//cell;GO:0005634//nucleus;GO:0005654//nucleoplasm;GO:0005737//cytoplasm;GO:0005829//cytosol;GO:0005856//cytoskeleton;GO:0005886//plasma membrane;GO:0005911//cell-	GO:0003674//molecular_function;GO:0003779//actin binding;GO:0005102//receptor binding;GO:0005178//integrin binding;GO:0005198//structural molecule activity;GO:0005488//binding;GO:0005515//protein binding;GO:0005543//phospholipid binding;GO:0005547//phosph	GO:0000003//reproduction;GO:0000902//cell morphogenesis;GO:0000904//cell morphogenesis involved in differentiation;GO:0001525//angiogenesis;GO:0001568//blood vessel development;GO:0001944//vasculature development;GO:0003006//developmental process involved
EVM0006517	1353	1103	1188	1264	1294	1093	41.85	41.45	39.03	39.51	37.53	35.93	40.7767	37.6567	-0.114839	0.15312	0.450339	N6amt1	XP_016661925.1 methyltransferase N6AMT1 [Acyrthosiphon pisum]	-	-	-	-	GO:0005575//cellular_component;GO:0005622//intracellular;GO:0005623//cell;GO:0005634//nucleus;GO:0005737//cytoplasm;GO:0005829//cytosol;GO:0016020//membrane;GO:0032991//macromolecular complex;GO:0034708//methyltransferase complex;GO:0035657//eRF1 methyltr	GO:0003674//molecular_function;GO:0003676//nucleic acid binding;GO:0003824//catalytic activity;GO:0005488//binding;GO:0008168//methyltransferase activity;GO:0008170//N-methyltransferase activity;GO:0008276//protein methyltransferase activity;GO:0008757//S	GO:0001558//regulation of cell growth;GO:0002181//cytoplasmic translation;GO:0002184//cytoplasmic translational termination;GO:0006412//translation;GO:0006415//translational termination;GO:0006417//regulation of translation;GO:0006464//cellular protein mo
EVM0005145	2695	2479	2948	4388	3641	4261	37.12	41.49	43.12	61.07	47.02	62.37	40.5767	56.82	0.485748	1.57e-08	2.46e-07	TLN1	XP_022181511.1 talin-1-like [Myzus persicae]	Human Diseases;Human Diseases;Environmental Information Processing;Cellular Processes;Organismal Systems	Infectious diseases;Infectious diseases;Signal transduction;Cellular community - eukaryotes;Immune system	ko05131//Shigellosis;ko05166//HTLV-I infection;ko04015//Rap1 signaling pathway;ko04510//Focal adhesion;ko04611//Platelet activation	K06271;K06271;K06271;K06271;K06271	GO:0001726//ruffle;GO:0005575//cellular_component;GO:0005622//intracellular;GO:0005623//cell;GO:0005856//cytoskeleton;GO:0005912//adherens junction;GO:0005924//cell-substrate adherens junction;GO:0005925//focal adhesion;GO:0030054//cell junction;GO:003005	GO:0003674//molecular_function;GO:0003779//actin binding;GO:0005102//receptor binding;GO:0005178//integrin binding;GO:0005198//structural molecule activity;GO:0005200//structural constituent of cytoskeleton;GO:0005488//binding;GO:0005515//protein binding;	GO:0000003//reproduction;GO:0001667//ameboidal-type cell migration;GO:0001700//embryonic development via the syncytial blastoderm;GO:0001894//tissue homeostasis;GO:0002009//morphogenesis of an epithelium;GO:0002064//epithelial cell development;GO:0002065/
EVM0000028	279	204	291	182	293	212	40.46	35.95	44.82	26.67	39.84	32.68	40.41	33.0633	-0.28948	0.835751	0.950227	NHP2	NP_001155412.1 H/ACA ribonucleoprotein complex subunit 2-like [Acyrthosiphon pisum]	Genetic Information Processing	Translation	ko03008//Ribosome biogenesis in eukaryotes	K11129	GO:0005575//cellular_component;GO:0005622//intracellular;GO:0005623//cell;GO:0005634//nucleus;GO:0005654//nucleoplasm;GO:0005697//telomerase holoenzyme complex;GO:0005730//nucleolus;GO:0005732//small nucleolar ribonucleoprotein complex;GO:0005737//cytopla	GO:0003674//molecular_function;GO:0003676//nucleic acid binding;GO:0003723//RNA binding;GO:0003735//structural constituent of ribosome;GO:0005198//structural molecule activity;GO:0005488//binding;GO:0019843//rRNA binding;GO:0030515//snoRNA binding;GO:0034	GO:0000154//rRNA modification;GO:0000469//cleavage involved in rRNA processing;GO:0000470//maturation of LSU-rRNA;GO:0000491//small nucleolar ribonucleoprotein complex assembly;GO:0000492//box C/D snoRNP assembly;GO:0000723//telomere maintenance;GO:000152
EVM0013666	1967	1742	1894	1466	1863	1478	39.04	42	39.9	29.4	34.65	31.17	40.3133	31.74	-0.344955	0.323404	0.690177	Ivns1abp	XP_016663130.1 influenza virus NS1A-binding protein isoform X3 [Acyrthosiphon pisum]	-	-	-	-	GO:0005575//cellular_component;GO:0005622//intracellular;GO:0005623//cell;GO:0005634//nucleus;GO:0005654//nucleoplasm;GO:0005667//transcription factor complex;GO:0005681//spliceosomal complex;GO:0005737//cytoplasm;GO:0005829//cytosol;GO:0005856//cytoskele	GO:0005515//protein binding	GO:0006139//nucleobase-containing compound metabolic process;GO:0006351//transcription, DNA-templated;GO:0006383//transcription from RNA polymerase III promoter;GO:0006396//RNA processing;GO:0006464//cellular protein modification process;GO:0006725//cellu
EVM0001951	1684	1438	1494	2350	2215	2196	40.39	41.91	38.06	56.96	49.81	55.98	40.12	54.25	0.435302	1.82e-11	3.68e-10	Eps8	XP_008182567.1 epidermal growth factor receptor kinase substrate 8 [Acyrthosiphon pisum]	-	-	-	-	GO:0001726//ruffle;GO:0005575//cellular_component;GO:0005622//intracellular;GO:0005623//cell;GO:0005737//cytoplasm;GO:0005886//plasma membrane;GO:0005903//brush border;GO:0005938//cell cortex;GO:0016020//membrane;GO:0030054//cell junction;GO:0030055//cell	GO:0003674//molecular_function;GO:0003779//actin binding;GO:0005488//binding;GO:0005515//protein binding;GO:0008092//cytoskeletal protein binding;GO:0017016//Ras GTPase binding;GO:0017048//Rho GTPase binding;GO:0019899//enzyme binding;GO:0031267//small GT	GO:0000278//mitotic cell cycle;GO:0000280//nuclear division;GO:0002009//morphogenesis of an epithelium;GO:0002119//nematode larval development;GO:0002164//larval development;GO:0002376//immune system process;GO:0003008//system process;GO:0006928//movement
EVM0015168	816	618	604	334	389	289	44.45	40.9	34.94	18.38	19.87	16.73	40.0967	18.3267	-1.12954	7.48e-10	1.35e-08	hsd17b12	XP_022164737.1 uncharacterized protein LOC111029845 [Myzus persicae]	Metabolism;Metabolism;Metabolism;Metabolism;Metabolism	Global and overview maps;Global and overview maps;Lipid metabolism;Lipid metabolism;Lipid metabolism	ko01100//Metabolic pathways;ko01212//Fatty acid metabolism;ko00140//Steroid hormone biosynthesis;ko01040//Biosynthesis of unsaturated fatty acids;ko00062//Fatty acid elongation	K10251;K10251;K10251;K10251;K10251	-	GO:0004316//3-oxoacyl-[acyl-carrier-protein] reductase (NADPH) activity;GO:0008667//2,3-dihydro-2,3-dihydroxybenzoate dehydrogenase activity;GO:0016491//oxidoreductase activity;GO:0050662//coenzyme binding	GO:0006633//fatty acid biosynthetic process;GO:0055114//oxidation-reduction process
EVM0007114	1536	1335	1554	1403	1444	1308	38.41	40.57	41.27	35.45	33.86	34.76	40.0833	34.69	-0.208483	0.589484	0.900237	Iws1	XP_001951831.1 protein IWS1 homolog A isoform X1 [Acyrthosiphon pisum]	-	-	-	-	GO:0000775//chromosome, centromeric region;GO:0000781//chromosome, telomeric region;GO:0005575//cellular_component;GO:0005622//intracellular;GO:0005623//cell;GO:0005634//nucleus;GO:0005654//nucleoplasm;GO:0005694//chromosome;GO:0008023//transcription elon	GO:0000988//transcription factor activity, protein binding;GO:0000989//transcription factor activity, transcription factor binding;GO:0000990//transcription factor activity, core RNA polymerase binding;GO:0000991//transcription factor activity, core RNA p	GO:0000414//regulation of histone H3-K36 methylation;GO:0006139//nucleobase-containing compound metabolic process;GO:0006325//chromatin organization;GO:0006342//chromatin silencing;GO:0006348//chromatin silencing at telomere;GO:0006351//transcription, DNA
EVM0012887	654	567	561	481	504	479	40.38	42.54	36.79	30.01	29.18	31.43	39.9033	30.2067	-0.401642	0.219294	0.559876	--	XP_022165768.1 uncharacterized protein LOC111030539 [Myzus persicae]	-	-	-	-	GO:0005694//chromosome	GO:0018024//histone-lysine N-methyltransferase activity	GO:0006355//regulation of transcription, DNA-templated;GO:0034968//histone lysine methylation
EVM0010401	1169	1022	1100	1034	1216	1188	38.61	41.02	38.59	34.51	37.66	41.7	39.4067	37.9567	-0.0540864	0.0486372	0.199818	cpt2	XP_001944749.1 carnitine O-palmitoyltransferase 2, mitochondrial [Acyrthosiphon pisum]	Organismal Systems;Metabolism;Organismal Systems;Metabolism	Environmental adaptation;Global and overview maps;Endocrine system;Lipid metabolism	ko04714//Thermogenesis;ko01212//Fatty acid metabolism;ko03320//PPAR signaling pathway;ko00071//Fatty acid degradation	K08766;K08766;K08766;K08766	GO:0005575//cellular_component;GO:0005622//intracellular;GO:0005623//cell;GO:0005634//nucleus;GO:0005654//nucleoplasm;GO:0005730//nucleolus;GO:0005737//cytoplasm;GO:0005739//mitochondrion;GO:0005740//mitochondrial envelope;GO:0005743//mitochondrial inner	GO:0003674//molecular_function;GO:0003824//catalytic activity;GO:0004095//carnitine O-palmitoyltransferase activity;GO:0005515//protein binding;GO:0008374//O-acyltransferase activity;GO:0016406//carnitine O-acyltransferase activity;GO:0016409//palmitoyltr	GO:0006082//organic acid metabolic process;GO:0006091//generation of precursor metabolites and energy;GO:0006629//lipid metabolic process;GO:0006631//fatty acid metabolic process;GO:0006635//fatty acid beta-oxidation;GO:0006810//transport;GO:0006811//ion
EVM0001397	1630	1353	1503	1437	1901	1596	39.23	39.56	38.41	34.94	42.89	40.82	39.0667	39.55	0.0177395	0.00522578	0.0322109	--	XP_003248330.2 heat shock factor-binding protein 1 [Acyrthosiphon pisum]	-	-	-	-	GO:0005886//plasma membrane	GO:0003674//molecular_function;GO:0003700//transcription factor activity, sequence-specific DNA binding;GO:0003714//transcription corepressor activity;GO:0005102//receptor binding;GO:0005200//structural constituent of cytoskeleton;GO:0015631//tubulin bind	GO:0006817//phosphate ion transport;GO:0008150//biological_process;GO:0030155//regulation of cell adhesion;GO:0030334//regulation of cell migration;GO:0045995//regulation of embryonic development;GO:0051049//regulation of transport
EVM0014317	355	257	293	240	306	263	42.48	37.37	37.24	29.02	34.33	33.45	39.03	32.2667	-0.274539	0.882528	0.966042	Mrps18a	NP_001155496.1 28S ribosomal protein S18a, mitochondrial [Acyrthosiphon pisum]	Genetic Information Processing	Translation	ko03010//Ribosome	K02963	GO:0000313//organellar ribosome;GO:0000314//organellar small ribosomal subunit;GO:0005575//cellular_component;GO:0005622//intracellular;GO:0005623//cell;GO:0005737//cytoplasm;GO:0005739//mitochondrion;GO:0005740//mitochondrial envelope;GO:0005743//mitocho	GO:0003674//molecular_function;GO:0003735//structural constituent of ribosome;GO:0005198//structural molecule activity	GO:0006412//translation;GO:0006414//translational elongation;GO:0006415//translational termination;GO:0006518//peptide metabolic process;GO:0006807//nitrogen compound metabolic process;GO:0008150//biological_process;GO:0008152//metabolic process;GO:000905
EVM0014092	1103	912	962	2028	2067	1833	39.53	39.72	36.62	73.45	69.46	69.82	38.6233	70.91	0.876516	1.47e-32	9.05e-31	CYP6K1	QEE13706.1 cytochrome P450 6DB1 [Aphis glycines]	-	-	-	-	-	GO:0003674//molecular_function;GO:0003824//catalytic activity;GO:0005488//binding;GO:0005506//iron ion binding;GO:0016491//oxidoreductase activity;GO:0016705//oxidoreductase activity, acting on paired donors, with incorporation or reduction of molecular o	GO:0007275//multicellular organism development;GO:0007444//imaginal disc development;GO:0008150//biological_process;GO:0008152//metabolic process;GO:0009888//tissue development;GO:0032501//multicellular organismal process;GO:0032502//developmental process
EVM0014791	1585	1234	1493	1165	1320	1102	39.31	37.18	39.32	29.19	30.69	29.05	38.6033	29.6433	-0.381018	0.165898	0.47457	cu	XP_003244099.1 nocturnin isoform X1 [Acyrthosiphon pisum]	-	-	-	-	GO:0000932//cytoplasmic mRNA processing body;GO:0005575//cellular_component;GO:0005622//intracellular;GO:0005623//cell;GO:0005634//nucleus;GO:0005654//nucleoplasm;GO:0005737//cytoplasm;GO:0030014//CCR4-NOT complex;GO:0031974//membrane-enclosed lumen;GO:00	GO:0000175//3'-5'-exoribonuclease activity;GO:0003674//molecular_function;GO:0003676//nucleic acid binding;GO:0003700//transcription factor activity, sequence-specific DNA binding;GO:0003723//RNA binding;GO:0003729//mRNA binding;GO:0003824//catalytic acti	GO:0000288//nuclear-transcribed mRNA catabolic process, deadenylation-dependent decay;GO:0000289//nuclear-transcribed mRNA poly(A) tail shortening;GO:0000290//deadenylation-dependent decapping of nuclear-transcribed mRNA;GO:0000956//nuclear-transcribed mR
EVM0003682	3182	2988	3068	3077	2967	3205	36.57	41.73	37.45	35.74	31.97	39.15	38.5833	35.62	-0.11529	0.184681	0.507255	--	XP_027842309.1 phospholipase D C [Aphis gossypii]	-	-	-	-	-	-	GO:0003002//regionalization;GO:0006325//chromatin organization;GO:0006338//chromatin remodeling;GO:0006355//regulation of transcription, DNA-templated;GO:0006996//organelle organization;GO:0007275//multicellular organism development;GO:0007389//pattern sp
EVM0001388	1208	1057	1151	1020	1174	919	37.4	39.76	37.85	31.91	34.08	30.24	38.3367	32.0767	-0.257201	0.998564	0.999443	AP2M1	XP_001947094.1 AP-2 complex subunit mu [Acyrthosiphon pisum]	Human Diseases;Cellular Processes;Organismal Systems;Organismal Systems	Neurodegenerative diseases;Transport and catabolism;Nervous system;Excretory system	ko05016//Huntington disease;ko04144//Endocytosis;ko04721//Synaptic vesicle cycle;ko04961//Endocrine and other factor-regulated calcium reabsorption	K11826;K11826;K11826;K11826	-	-	-
EVM0013286	2111	1666	1607	705	883	643	41.28	39.58	33.37	13.93	16.19	13.36	38.0767	14.4933	-1.39352	2.66e-20	9.67e-19	Aspg	XP_016662161.1 L-asparaginase [Acyrthosiphon pisum]	-	-	-	-	GO:0005575//cellular_component;GO:0005622//intracellular;GO:0005623//cell;GO:0005737//cytoplasm;GO:0005829//cytosol;GO:0044424//intracellular part;GO:0044444//cytoplasmic part;GO:0044464//cell part	GO:0003674//molecular_function;GO:0003824//catalytic activity;GO:0003847//1-alkyl-2-acetylglycerophosphocholine esterase activity;GO:0004067//asparaginase activity;GO:0004620//phospholipase activity;GO:0004622//lysophospholipase activity;GO:0005515//prote	GO:0006082//organic acid metabolic process;GO:0006424//glutamyl-tRNA aminoacylation;GO:0006520//cellular amino acid metabolic process;GO:0006528//asparagine metabolic process;GO:0006530//asparagine catabolic process;GO:0006629//lipid metabolic process;GO:
EVM0006177	939	893	827	572	656	714	36.72	42.43	34.35	22.6	24.05	29.67	37.8333	25.44	-0.572559	0.0206927	0.103259	CG5065	XP_022182652.1 fatty acyl-CoA reductase 1 isoform X1 [Myzus persicae]	Cellular Processes;Organismal Systems	Transport and catabolism;Aging	ko04146//Peroxisome;ko04212//Longevity regulating pathway - worm	K13356;K13356	GO:0005575//cellular_component;GO:0005622//intracellular;GO:0005623//cell;GO:0005737//cytoplasm;GO:0005777//peroxisome;GO:0042579//microbody;GO:0043226//organelle;GO:0043227//membrane-bounded organelle;GO:0043229//intracellular organelle;GO:0043231//intra	GO:0003674//molecular_function;GO:0003824//catalytic activity;GO:0003854//3-beta-hydroxy-delta5-steroid dehydrogenase activity;GO:0003978//UDP-glucose 4-epimerase activity;GO:0004043//L-aminoadipate-semialdehyde dehydrogenase activity;GO:0008460//dTDP-glu	GO:0005975//carbohydrate metabolic process;GO:0006012//galactose metabolic process;GO:0006139//nucleobase-containing compound metabolic process;GO:0006163//purine nucleotide metabolic process;GO:0006637//acyl-CoA metabolic process;GO:0006694//steroid bios
EVM0001329	1428	1157	1429	1322	1320	1215	37.01	36.43	39.33	34.62	32.07	33.46	37.59	33.3833	-0.171221	0.383537	0.75562	PTPN4	XP_008187564.1 tyrosine-protein phosphatase non-receptor type 4 [Acyrthosiphon pisum]	-	-	-	-	GO:0005575//cellular_component;GO:0005622//intracellular;GO:0005623//cell;GO:0005737//cytoplasm;GO:0005739//mitochondrion;GO:0005856//cytoskeleton;GO:0015627//type II protein secretion system complex;GO:0043226//organelle;GO:0043227//membrane-bounded orga	GO:0003674//molecular_function;GO:0003824//catalytic activity;GO:0004721//phosphoprotein phosphatase activity;GO:0004725//protein tyrosine phosphatase activity;GO:0005488//binding;GO:0005515//protein binding;GO:0008092//cytoskeletal protein binding;GO:000	GO:0000902//cell morphogenesis;GO:0000904//cell morphogenesis involved in differentiation;GO:0006464//cellular protein modification process;GO:0006468//protein phosphorylation;GO:0006470//protein dephosphorylation;GO:0006508//proteolysis;GO:0006793//phosp
EVM0013920	1136	820	968	686	779	555	40.36	35.4	36.53	24.63	25.95	20.96	37.43	23.8467	-0.650407	0.00165889	0.0117359	Tret1	XP_001950680.1 facilitated trehalose transporter Tret1 [Acyrthosiphon pisum]	-	-	-	-	GO:0005887//integral component of plasma membrane;GO:0016021//integral component of membrane	GO:0008028//monocarboxylic acid transmembrane transporter activity;GO:0015238//drug transmembrane transporter activity;GO:0022857//transmembrane transporter activity;GO:0042910//xenobiotic transporter activity;GO:0051119//sugar transmembrane transporter a	GO:0008643//carbohydrate transport;GO:0015718//monocarboxylic acid transport;GO:0015893//drug transport;GO:0042908//xenobiotic transport;GO:0055085//transmembrane transport
EVM0008006	2075	1626	1776	2000	1893	1676	39.07	37.2	35.52	38.05	33.42	33.54	37.2633	35.0033	-0.0902644	0.117895	0.377248	ACVR1	XP_008183066.1 uncharacterized protein LOC100169150 [Acyrthosiphon pisum]	Cellular Processes;Human Diseases;Environmental Information Processing;Environmental Information Processing	Cellular community - eukaryotes;Cardiovascular diseases;Signal transduction;Signaling molecules and interaction	ko04550//Signaling pathways regulating pluripotency of stem cells;ko05418//Fluid shear stress and atherosclerosis;ko04350//TGF-beta signaling pathway;ko04060//Cytokine-cytokine receptor interaction	K04675;K04675;K04675;K04675	GO:0005575//cellular_component;GO:0005622//intracellular;GO:0005623//cell;GO:0005886//plasma membrane;GO:0005887//integral component of plasma membrane;GO:0016020//membrane;GO:0016021//integral component of membrane;GO:0031224//intrinsic component of memb	GO:0000166//nucleotide binding;GO:0003674//molecular_function;GO:0003824//catalytic activity;GO:0004672//protein kinase activity;GO:0004674//protein serine/threonine kinase activity;GO:0004675//transmembrane receptor protein serine/threonine kinase activi	GO:0000003//reproduction;GO:0000082//G1/S transition of mitotic cell cycle;GO:0000278//mitotic cell cycle;GO:0000578//embryonic axis specification;GO:0001525//angiogenesis;GO:0001568//blood vessel development;GO:0001569//patterning of blood vessels;GO:000
EVM0012169	1259	1095	1326	906	926	863	35.18	37.18	39.35	25.58	24.26	25.63	37.2367	25.1567	-0.565783	0.00199774	0.0138627	vas	XP_001948608.2 ATP-dependent RNA helicase vasa [Acyrthosiphon pisum]	-	-	-	-	GO:0005634//nucleus;GO:0005658//alpha DNA polymerase:primase complex;GO:0009380//excinuclease repair complex	GO:0003676//nucleic acid binding;GO:0003677//DNA binding;GO:0003688//DNA replication origin binding;GO:0003690//double-stranded DNA binding;GO:0004003//ATP-dependent DNA helicase activity;GO:0004386//helicase activity;GO:0005515//protein binding;GO:000552	GO:0006139//nucleobase-containing compound metabolic process;GO:0006260//DNA replication;GO:0006268//DNA unwinding involved in DNA replication;GO:0006281//DNA repair;GO:0006289//nucleotide-excision repair;GO:0006310//DNA recombination;GO:0043571//maintena
EVM0006523	1469	1264	1276	2374	2617	2435	37.57	39.28	34.66	61.34	62.75	66.18	37.17	63.4233	0.770875	7.09e-30	4.12e-28	maf1	XP_001947922.2 repressor of RNA polymerase III transcription MAF1 homolog [Acyrthosiphon pisum]	-	-	-	-	GO:0005575//cellular_component;GO:0005622//intracellular;GO:0005623//cell;GO:0005634//nucleus;GO:0005654//nucleoplasm;GO:0005730//nucleolus;GO:0005737//cytoplasm;GO:0005829//cytosol;GO:0005886//plasma membrane;GO:0016020//membrane;GO:0030424//axon;GO:0030	GO:0000182//rDNA binding;GO:0000287//magnesium ion binding;GO:0000994//RNA polymerase III core binding;GO:0001016//RNA polymerase III regulatory region DNA binding;GO:0001030//RNA polymerase III type 1 promoter DNA binding;GO:0001031//RNA polymerase III t	GO:0000122//negative regulation of transcription from RNA polymerase II promoter;GO:0006139//nucleobase-containing compound metabolic process;GO:0006325//chromatin organization;GO:0006342//chromatin silencing;GO:0006351//transcription, DNA-templated;GO:00
EVM0007165	1228	915	1123	932	976	893	38.2	34.58	37.1	29.29	28.46	29.52	36.6267	29.09	-0.332371	0.449134	0.812284	slc7a2	XP_008187866.1 cationic amino acid transporter 2 isoform X1 [Acyrthosiphon pisum]	-	-	-	-	GO:0005887//integral component of plasma membrane;GO:0016020//membrane;GO:0016021//integral component of membrane	GO:0005275//amine transmembrane transporter activity;GO:0015171//amino acid transmembrane transporter activity;GO:0015495//gamma-aminobutyric acid:proton symporter activity;GO:0022857//transmembrane transporter activity;GO:0043858//arginine:ornithine anti	GO:0006527//arginine catabolic process;GO:0006810//transport;GO:0006865//amino acid transport;GO:0009450//gamma-aminobutyric acid catabolic process;GO:0015837//amine transport;GO:0055085//transmembrane transport
EVM0000581	1654	1519	1609	2735	2998	2882	34.71	38.73	35.86	57.99	58.98	64.27	36.4333	60.4133	0.729608	8.55e-29	4.69e-27	--	XP_001948491.2 uncharacterized protein LOC100162711 [Acyrthosiphon pisum]	-	-	-	-	-	-	-
EVM0003966	1534	1344	1685	1152	1251	1074	33.72	35.89	39.33	25.59	25.78	25.09	36.3133	25.4867	-0.510757	0.00970932	0.0546394	EIF5B	XP_022181330.1 eukaryotic translation initiation factor 5B [Myzus persicae]	Genetic Information Processing	Translation	ko03013//RNA transport	K03243	GO:0005575//cellular_component;GO:0005622//intracellular;GO:0005623//cell;GO:0005737//cytoplasm;GO:0005739//mitochondrion;GO:0005829//cytosol;GO:0005840//ribosome;GO:0010494//cytoplasmic stress granule;GO:0015935//small ribosomal subunit;GO:0022626//cytos	GO:0000166//nucleotide binding;GO:0001882//nucleoside binding;GO:0001883//purine nucleoside binding;GO:0003674//molecular_function;GO:0003676//nucleic acid binding;GO:0003723//RNA binding;GO:0003743//translation initiation factor activity;GO:0003746//tran	GO:0000103//sulfate assimilation;GO:0000462//maturation of SSU-rRNA from tricistronic rRNA transcript (SSU-rRNA, 5.8S rRNA, LSU-rRNA);GO:0001514//selenocysteine incorporation;GO:0001732//formation of cytoplasmic translation initiation complex;GO:0002181//
EVM0010338	1345	1191	1373	997	1223	995	34.41	37.02	37.3	25.77	29.33	27.05	36.2433	27.3833	-0.404418	0.110819	0.36237	DPYS	XP_001947478.1 dihydropyrimidinase isoform X1 [Acyrthosiphon pisum]	Metabolism;Metabolism;Metabolism;Metabolism;Metabolism	Global and overview maps;Xenobiotics biodegradation and metabolism;Nucleotide metabolism;Metabolism of other amino acids;Metabolism of cofactors and vitamins	ko01100//Metabolic pathways;ko00983//Drug metabolism - other enzymes;ko00240//Pyrimidine metabolism;ko00410//beta-Alanine metabolism;ko00770//Pantothenate and CoA biosynthesis	K01464;K01464;K01464;K01464;K01464	GO:0005575//cellular_component;GO:0005622//intracellular;GO:0005623//cell;GO:0005737//cytoplasm;GO:0005829//cytosol;GO:0044424//intracellular part;GO:0044444//cytoplasmic part;GO:0044464//cell part	GO:0000034//adenine deaminase activity;GO:0002054//nucleobase binding;GO:0002058//uracil binding;GO:0002059//thymine binding;GO:0002061//pyrimidine nucleobase binding;GO:0003674//molecular_function;GO:0003824//catalytic activity;GO:0004151//dihydroorotase	GO:0001505//regulation of neurotransmitter levels;GO:0003008//system process;GO:0006040//amino sugar metabolic process;GO:0006082//organic acid metabolic process;GO:0006139//nucleobase-containing compound metabolic process;GO:0006147//guanine catabolic pr
EVM0000393	1899	1586	1346	1454	1390	1179	39.2	39.77	29.5	30.32	26.9	25.86	36.1567	27.6933	-0.384723	0.368636	0.740513	path	NP_001233233.1 amino acid transporter [Acyrthosiphon pisum]	Organismal Systems	Digestive system	ko04974//Protein digestion and absorption	K14209	GO:0005789//endoplasmic reticulum membrane	-	GO:0007029//endoplasmic reticulum organization
EVM0005386	1292	1138	1288	890	1066	880	34.51	36.93	36.53	24.02	26.69	24.98	35.99	25.23	-0.512456	0.00503554	0.03117	AAEL000331	XP_022177465.1 elongation factor Ts, mitochondrial [Myzus persicae]	-	-	-	-	GO:0005575//cellular_component;GO:0005622//intracellular;GO:0005623//cell;GO:0005634//nucleus;GO:0005737//cytoplasm;GO:0005739//mitochondrion;GO:0005759//mitochondrial matrix;GO:0031974//membrane-enclosed lumen;GO:0043226//organelle;GO:0043227//membrane-b	GO:0003674//molecular_function;GO:0003676//nucleic acid binding;GO:0003723//RNA binding;GO:0003746//translation elongation factor activity;GO:0005488//binding;GO:0008135//translation factor activity, RNA binding;GO:0097159//organic cyclic compound binding	GO:0006355//regulation of transcription, DNA-templated;GO:0006412//translation;GO:0006414//translational elongation;GO:0006417//regulation of translation;GO:0006518//peptide metabolic process;GO:0006807//nitrogen compound metabolic process;GO:0008150//bio
EVM0005573	1284	1090	1279	1148	1203	1059	34.69	35.78	36.69	31.34	30.47	30.4	35.72	30.7367	-0.216771	0.661781	0.923883	nrv2	XP_001942737.1 sodium/potassium-transporting ATPase subunit beta-2 [Acyrthosiphon pisum]	Environmental Information Processing;Environmental Information Processing;Organismal Systems;Organismal Systems;Organismal Systems;Organismal Systems;Organismal Systems;Organismal Systems;Organismal Systems;Organismal Systems;Organismal Systems;Organismal	Signal transduction;Signal transduction;Endocrine system;Circulatory system;Endocrine system;Digestive system;Digestive system;Digestive system;Endocrine system;Digestive system;Digestive system;Circulatory system;Endocrine system;Excretory system;Excreto	ko04024//cAMP signaling pathway;ko04022//cGMP - PKG signaling pathway;ko04919//Thyroid hormone signaling pathway;ko04261//Adrenergic signaling in cardiomyocytes;ko04925//Aldosterone synthesis and secretion;ko04972//Pancreatic secretion;ko04974//Protein di	K01540;K01540;K01540;K01540;K01540;K01540;K01540;K01540;K01540;K01540;K01540;K01540;K01540;K01540;K01540;K01540;K01540;K01540	GO:0005890//sodium:potassium-exchanging ATPase complex	GO:0005391//sodium:potassium-exchanging ATPase activity	GO:0006813//potassium ion transport;GO:0006814//sodium ion transport;GO:0030322//stabilization of membrane potential
EVM0004910	1147	1025	1154	1140	1107	1102	33.9	36.81	36.22	34.04	30.67	34.61	35.6433	33.1067	-0.106511	0.143867	0.43193	Snx6	XP_008185828.1 sorting nexin-6 isoform X1 [Acyrthosiphon pisum]	Cellular Processes	Transport and catabolism	ko04144//Endocytosis	K17920	GO:0005575//cellular_component;GO:0005622//intracellular;GO:0005623//cell;GO:0005737//cytoplasm;GO:0005768//endosome;GO:0012505//endomembrane system;GO:0016020//membrane;GO:0019898//extrinsic component of membrane;GO:0030139//endocytic vesicle;GO:0030904/	GO:0003674//molecular_function;GO:0005488//binding;GO:0005515//protein binding;GO:0005543//phospholipid binding;GO:0008289//lipid binding;GO:0032266//phosphatidylinositol-3-phosphate binding;GO:0035091//phosphatidylinositol binding;GO:0043167//ion binding	GO:0001845//phagolysosome assembly;GO:0006810//transport;GO:0006897//endocytosis;GO:0006906//vesicle fusion;GO:0006909//phagocytosis;GO:0006915//apoptotic process;GO:0006996//organelle organization;GO:0007033//vacuole organization;GO:0007040//lysosome org
EVM0005711	800	595	758	843	813	577	36.73	33.2	36.94	39.1	35	28.18	35.6233	34.0933	-0.0633329	0.189766	0.516466	GlcAT-S	XP_001947737.1 galactosylgalactosylxylosylprotein 3-beta-glucuronosyltransferase S [Acyrthosiphon pisum]	-	-	-	-	GO:0016020//membrane	GO:0015018//galactosylgalactosylxylosylprotein 3-beta-glucuronosyltransferase activity	-
EVM0011770	3077	2612	2985	2772	2540	2265	34.87	35.97	35.93	31.74	26.99	27.28	35.59	28.67	-0.31193	0.613001	0.908111	CTNND2	XP_008182565.1 catenin delta-2 isoform X1 [Acyrthosiphon pisum]	Environmental Information Processing	Signal transduction	ko04310//Wnt signaling pathway	K23491	GO:0005575//cellular_component;GO:0005622//intracellular;GO:0005623//cell;GO:0005634//nucleus;GO:0005737//cytoplasm;GO:0005813//centrosome;GO:0005815//microtubule organizing center;GO:0005856//cytoskeleton;GO:0005886//plasma membrane;GO:0005911//cell-cell	GO:0003674//molecular_function;GO:0005488//binding;GO:0005515//protein binding;GO:0045296//cadherin binding;GO:0050839//cell adhesion molecule binding	GO:0000902//cell morphogenesis;GO:0000904//cell morphogenesis involved in differentiation;GO:0001654//eye development;GO:0001745//compound eye morphogenesis;GO:0006886//intracellular protein transport;GO:0007155//cell adhesion;GO:0007275//multicellular or
EVM0004352	943	824	747	1575	1635	1880	36.68	38.94	30.86	61.9	59.63	77.72	35.4933	66.4167	0.903997	4.15e-17	1.22e-15	NT5C2	XP_008185780.1 cytosolic purine 5'-nucleotidase isoform X2 [Acyrthosiphon pisum]	Metabolism;Metabolism;Metabolism;Metabolism	Global and overview maps;Nucleotide metabolism;Nucleotide metabolism;Metabolism of cofactors and vitamins	ko01100//Metabolic pathways;ko00230//Purine metabolism;ko00240//Pyrimidine metabolism;ko00760//Nicotinate and nicotinamide metabolism	K01081;K01081;K01081;K01081	GO:0005575//cellular_component;GO:0005622//intracellular;GO:0005623//cell;GO:0005737//cytoplasm;GO:0005829//cytosol;GO:0044424//intracellular part;GO:0044444//cytoplasmic part;GO:0044464//cell part	GO:0000166//nucleotide binding;GO:0003674//molecular_function;GO:0003824//catalytic activity;GO:0005488//binding;GO:0005515//protein binding;GO:0008252//nucleotidase activity;GO:0008253//5'-nucleotidase activity;GO:0016301//kinase activity;GO:0016740//tra	GO:0006139//nucleobase-containing compound metabolic process;GO:0006163//purine nucleotide metabolic process;GO:0006195//purine nucleotide catabolic process;GO:0006725//cellular aromatic compound metabolic process;GO:0006753//nucleoside phosphate metaboli
EVM0013689	464	398	488	411	430	355	33.61	35.03	37.54	30.08	29.2	27.33	35.3933	28.87	-0.293907	0.769993	0.95005	TfIIA-S	NP_001155689.1 transcription initiation factor IIA gamma chain-like [Acyrthosiphon pisum]	Human Diseases;Genetic Information Processing	Cancers;Transcription	ko05203//Viral carcinogenesis;ko03022//Basal transcription factors	K03123;K03123	GO:0000428//DNA-directed RNA polymerase complex;GO:0005575//cellular_component;GO:0005622//intracellular;GO:0005623//cell;GO:0005634//nucleus;GO:0005654//nucleoplasm;GO:0005667//transcription factor complex;GO:0005669//transcription factor TFIID complex;G	GO:0000988//transcription factor activity, protein binding;GO:0000989//transcription factor activity, transcription factor binding;GO:0000990//transcription factor activity, core RNA polymerase binding;GO:0000991//transcription factor activity, core RNA p	GO:0006139//nucleobase-containing compound metabolic process;GO:0006351//transcription, DNA-templated;GO:0006352//DNA-templated transcription, initiation;GO:0006355//regulation of transcription, DNA-templated;GO:0006357//regulation of transcription from R
EVM0014546	1468	1051	1381	1347	1277	1114	36.97	32.15	36.95	34.28	30.17	29.82	35.3567	31.4233	-0.170146	0.471916	0.830646	egl-3	XP_001951256.2 neuroendocrine convertase 2 [Acyrthosiphon pisum]	-	-	-	-	GO:0005575//cellular_component;GO:0005576//extracellular region;GO:0005615//extracellular space;GO:0005622//intracellular;GO:0005623//cell;GO:0005634//nucleus;GO:0005737//cytoplasm;GO:0005783//endoplasmic reticulum;GO:0005788//endoplasmic reticulum lumen;	GO:0003674//molecular_function;GO:0003824//catalytic activity;GO:0004175//endopeptidase activity;GO:0004252//serine-type endopeptidase activity;GO:0005488//binding;GO:0005515//protein binding;GO:0008233//peptidase activity;GO:0008236//serine-type peptidas	GO:0001505//regulation of neurotransmitter levels;GO:0001956//positive regulation of neurotransmitter secretion;GO:0002165//instar larval or pupal development;GO:0006508//proteolysis;GO:0006518//peptide metabolic process;GO:0006807//nitrogen compound meta
EVM0013235	1242	982	1036	1283	1121	1140	37.19	35.73	32.95	38.82	31.47	36.28	35.29	35.5233	0.00950753	0.0310605	0.141398	SOCS5	XP_022171446.1 suppressor of cytokine signaling 5-like [Myzus persicae]	Environmental Information Processing;Organismal Systems	Signal transduction;Endocrine system	ko04630//Jak-STAT signaling pathway;ko04917//Prolactin signaling pathway	K04698;K04698	GO:0005575//cellular_component;GO:0005622//intracellular;GO:0005623//cell;GO:0005737//cytoplasm;GO:0005829//cytosol;GO:0044424//intracellular part;GO:0044444//cytoplasmic part;GO:0044464//cell part	GO:0003674//molecular_function;GO:0004857//enzyme inhibitor activity;GO:0004860//protein kinase inhibitor activity;GO:0005102//receptor binding;GO:0005126//cytokine receptor binding;GO:0005154//epidermal growth factor receptor binding;GO:0005488//binding;	GO:0000003//reproduction;GO:0001667//ameboidal-type cell migration;GO:0001817//regulation of cytokine production;GO:0001818//negative regulation of cytokine production;GO:0001932//regulation of protein phosphorylation;GO:0001933//negative regulation of pr
EVM0001514	1978	1718	1898	1803	1746	1579	34.42	36.32	35.07	31.7	28.48	29.2	35.27	29.7933	-0.243452	0.878045	0.964755	--	XP_001952339.1 transcriptional regulator DEF1 [Acyrthosiphon pisum]	Genetic Information Processing;Genetic Information Processing	Translation;Translation	ko03013//RNA transport;ko03015//mRNA surveillance pathway	K14323;K14323	GO:0005575//cellular_component;GO:0005622//intracellular;GO:0005623//cell;GO:0005634//nucleus;GO:0005635//nuclear envelope;GO:0005654//nucleoplasm;GO:0005737//cytoplasm;GO:0005829//cytosol;GO:0010494//cytoplasmic stress granule;GO:0012505//endomembrane sy	GO:0003674//molecular_function;GO:0003676//nucleic acid binding;GO:0003723//RNA binding;GO:0005488//binding;GO:0005515//protein binding;GO:0019899//enzyme binding;GO:0031369//translation initiation factor binding;GO:0031625//ubiquitin protein ligase bindi	GO:0000003//reproduction;GO:0000184//nuclear-transcribed mRNA catabolic process, nonsense-mediated decay;GO:0000226//microtubule cytoskeleton organization;GO:0000375//RNA splicing, via transesterification reactions;GO:0000377//RNA splicing, via transester
EVM0005079	1829	1598	1722	2490	2661	2727	34.55	36.68	34.55	47.53	47.13	54.74	35.26	49.8	0.498113	4.18e-15	1.09e-13	mfsd1	XP_003241299.1 major facilitator superfamily domain-containing protein 1 [Acyrthosiphon pisum]	-	-	-	-	GO:0005575//cellular_component;GO:0005887//integral component of plasma membrane;GO:0016020//membrane;GO:0016021//integral component of membrane;GO:0031224//intrinsic component of membrane;GO:0044425//membrane part	GO:0015514//nitrite efflux transmembrane transporter activity;GO:0022857//transmembrane transporter activity	GO:0006810//transport;GO:0008150//biological_process;GO:0015707//nitrite transport;GO:0051179//localization;GO:0051234//establishment of localization;GO:0055085//transmembrane transport
EVM0002519	723	618	795	503	673	532	32.94	34.21	38.47	23.16	28.75	25.76	35.2067	25.89	-0.443454	0.123757	0.391047	Pbdc1	XP_001945459.1 protein PBDC1 [Acyrthosiphon pisum]	-	-	-	-	GO:0005575//cellular_component;GO:0005622//intracellular;GO:0005623//cell;GO:0005737//cytoplasm;GO:0044424//intracellular part;GO:0044464//cell part	GO:0003674//molecular_function	GO:0008150//biological_process
EVM0006141	2105	1736	1886	2113	2176	2054	35.69	35.76	33.96	36.2	34.59	37.01	35.1367	35.9333	0.0323454	0.000994686	0.00751827	UBE3C	XP_022167548.1 ubiquitin-protein ligase E3C [Myzus persicae]	-	-	-	-	GO:0000502//proteasome complex;GO:0005575//cellular_component;GO:0005622//intracellular;GO:0005623//cell;GO:0005634//nucleus;GO:0005737//cytoplasm;GO:0032991//macromolecular complex;GO:0043226//organelle;GO:0043227//membrane-bounded organelle;GO:0043229//	GO:0003674//molecular_function;GO:0003824//catalytic activity;GO:0004842//ubiquitin-protein transferase activity;GO:0005488//binding;GO:0005515//protein binding;GO:0008270//zinc ion binding;GO:0016740//transferase activity;GO:0019787//ubiquitin-like prote	GO:0000003//reproduction;GO:0000209//protein polyubiquitination;GO:0006464//cellular protein modification process;GO:0006508//proteolysis;GO:0006511//ubiquitin-dependent protein catabolic process;GO:0006807//nitrogen compound metabolic process;GO:0006950/
EVM0003967	1911	2338	1988	1820	2825	4464	29.3	43.55	32.37	28.2	40.61	72.74	35.0733	47.1833	0.427903	0.114424	0.370056	hsd17b12	XP_022164769.1 very-long-chain 3-oxoacyl-CoA reductase-like isoform X2 [Myzus persicae]	Metabolism;Metabolism;Metabolism;Metabolism;Metabolism	Global and overview maps;Global and overview maps;Lipid metabolism;Lipid metabolism;Lipid metabolism	ko01100//Metabolic pathways;ko01212//Fatty acid metabolism;ko00140//Steroid hormone biosynthesis;ko01040//Biosynthesis of unsaturated fatty acids;ko00062//Fatty acid elongation	K10251;K10251;K10251;K10251;K10251	-	GO:0003824//catalytic activity;GO:0004316//3-oxoacyl-[acyl-carrier-protein] reductase (NADPH) activity;GO:0004757//sepiapterin reductase activity;GO:0008667//2,3-dihydro-2,3-dihydroxybenzoate dehydrogenase activity;GO:0008678//2-deoxy-D-gluconate 3-dehydr	GO:0000272//polysaccharide catabolic process;GO:0001558//regulation of cell growth;GO:0005975//carbohydrate metabolic process;GO:0006275//regulation of DNA replication;GO:0006633//fatty acid biosynthetic process;GO:0006729//tetrahydrobiopterin biosyntheti
EVM0015281	549	430	568	390	367	399	34.45	32.78	37.85	24.73	21.59	26.61	35.0267	24.31	-0.526904	0.0518647	0.209453	creld2-a	XP_008188206.1 cysteine-rich with EGF-like domain protein 2 isoform X1 [Acyrthosiphon pisum]	-	-	-	-	GO:0005575//cellular_component;GO:0016020//membrane;GO:0016021//integral component of membrane;GO:0031224//intrinsic component of membrane;GO:0044425//membrane part	GO:0003674//molecular_function;GO:0005488//binding;GO:0005509//calcium ion binding;GO:0043167//ion binding;GO:0043169//cation binding;GO:0046872//metal ion binding	-
EVM0014626	1445	1253	1380	1228	1340	1128	34.24	36.07	34.72	29.4	29.76	28.4	35.01	29.1867	-0.262458	0.951842	0.989938	Dpf1	XP_008178642.1 zinc finger protein ubi-d4 isoform X1 [Acyrthosiphon pisum]	-	-	-	-	GO:0005575//cellular_component;GO:0005622//intracellular;GO:0005623//cell;GO:0005634//nucleus;GO:0043226//organelle;GO:0043227//membrane-bounded organelle;GO:0043229//intracellular organelle;GO:0043231//intracellular membrane-bounded organelle;GO:0044424/	GO:0003674//molecular_function;GO:0005488//binding;GO:0008270//zinc ion binding;GO:0043167//ion binding;GO:0043169//cation binding;GO:0046872//metal ion binding;GO:0046914//transition metal ion binding	-
EVM0007682	1858	1405	1656	1182	1554	1231	35.99	33.06	34.06	23.13	28.22	25.34	34.37	25.5633	-0.427074	0.0900512	0.313871	Echdc1	XP_022174078.1 ethylmalonyl-CoA decarboxylase-like [Myzus persicae]	Metabolism;Metabolism	Global and overview maps;Carbohydrate metabolism	ko01100//Metabolic pathways;ko00640//Propanoate metabolism	K18426;K18426	GO:0005575//cellular_component;GO:0005622//intracellular;GO:0005623//cell;GO:0005737//cytoplasm;GO:0005739//mitochondrion;GO:0005829//cytosol;GO:0016507//mitochondrial fatty acid beta-oxidation multienzyme complex;GO:0043226//organelle;GO:0043227//membran	GO:0003674//molecular_function;GO:0003682//chromatin binding;GO:0003824//catalytic activity;GO:0003857//3-hydroxyacyl-CoA dehydrogenase activity;GO:0003860//3-hydroxyisobutyryl-CoA hydrolase activity;GO:0004165//dodecenoyl-CoA delta-isomerase activity;GO:	GO:0006082//organic acid metabolic process;GO:0006629//lipid metabolic process;GO:0006631//fatty acid metabolic process;GO:0006635//fatty acid beta-oxidation;GO:0008150//biological_process;GO:0008152//metabolic process;GO:0009056//catabolic process;GO:000
EVM0009006	818	765	810	1265	1350	1006	31.59	35.9	33.23	49.37	48.88	41.29	33.5733	46.5133	0.470329	2.75e-10	5.1e-09	RAB8A	XP_008189342.1 ras-related protein Rab-8B isoform X1 [Acyrthosiphon pisum]	Cellular Processes;Cellular Processes;Environmental Information Processing;Cellular Processes;Organismal Systems	Transport and catabolism;Transport and catabolism;Signal transduction;Cellular community - eukaryotes;Digestive system	ko04140//Autophagy - animal;ko04144//Endocytosis;ko04152//AMPK signaling pathway;ko04530//Tight junction;ko04972//Pancreatic secretion	K07901;K07901;K07901;K07901;K07901	GO:0000131//incipient cellular bud site;GO:0001411//hyphal tip;GO:0005575//cellular_component;GO:0005622//intracellular;GO:0005623//cell;GO:0005628//prospore membrane;GO:0005737//cytoplasm;GO:0005739//mitochondrion;GO:0005740//mitochondrial envelope;GO:00	GO:0000166//nucleotide binding;GO:0001882//nucleoside binding;GO:0001883//purine nucleoside binding;GO:0003674//molecular_function;GO:0003824//catalytic activity;GO:0003924//GTPase activity;GO:0005488//binding;GO:0005515//protein binding;GO:0005525//GTP b	GO:0000003//reproduction;GO:0000910//cytokinesis;GO:0002790//peptide secretion;GO:0003006//developmental process involved in reproduction;GO:0006810//transport;GO:0006886//intracellular protein transport;GO:0006887//exocytosis;GO:0006892//post-Golgi vesic
EVM0014389	3332	3174	3750	3302	2740	2969	29.88	34.58	35.71	29.92	23.04	28.3	33.39	27.0867	-0.301833	0.745944	0.95005	cnot1	XP_008178862.1 CCR4-NOT transcription complex subunit 1 isoform X2 [Acyrthosiphon pisum]	Genetic Information Processing	Folding, sorting and degradation	ko03018//RNA degradation	K12604	-	-	-
EVM0005587	643	577	535	1182	1254	944	33.61	36.64	29.7	62.42	61.45	52.43	33.3167	58.7667	0.818754	1.96e-17	5.92e-16	Pdk	KAE9528831.1 hypothetical protein AGLY_012406 [Aphis glycines]	-	-	-	-	GO:0005575//cellular_component;GO:0005622//intracellular;GO:0005623//cell;GO:0005737//cytoplasm;GO:0005739//mitochondrion;GO:0005759//mitochondrial matrix;GO:0005967//mitochondrial pyruvate dehydrogenase complex;GO:0009330//DNA topoisomerase complex (ATP-	GO:0000166//nucleotide binding;GO:0003674//molecular_function;GO:0003824//catalytic activity;GO:0003918//DNA topoisomerase type II (ATP-hydrolyzing) activity;GO:0004672//protein kinase activity;GO:0004740//pyruvate dehydrogenase (acetyl-transferring) kina	GO:0005975//carbohydrate metabolic process;GO:0005996//monosaccharide metabolic process;GO:0006006//glucose metabolic process;GO:0006082//organic acid metabolic process;GO:0006084//acetyl-CoA metabolic process;GO:0006085//acetyl-CoA biosynthetic process;G
EVM0011273	3547	3057	3426	4183	3953	3387	32.42	33.94	33.25	38.63	33.87	32.89	33.2033	35.13	0.0813755	0.000760795	0.00592788	MARK3	XP_008187488.1 serine/threonine-protein kinase MARK2 isoform X1 [Acyrthosiphon pisum]	-	-	-	-	GO:0005575//cellular_component;GO:0005576//extracellular region;GO:0005622//intracellular;GO:0005623//cell;GO:0005737//cytoplasm;GO:0005886//plasma membrane;GO:0005938//cell cortex;GO:0016020//membrane;GO:0016323//basolateral plasma membrane;GO:0030424//a	GO:0000166//nucleotide binding;GO:0003674//molecular_function;GO:0003824//catalytic activity;GO:0004672//protein kinase activity;GO:0004674//protein serine/threonine kinase activity;GO:0005488//binding;GO:0005524//ATP binding;GO:0008144//drug binding;GO:0	GO:0000003//reproduction;GO:0000226//microtubule cytoskeleton organization;GO:0000578//embryonic axis specification;GO:0001667//ameboidal-type cell migration;GO:0001709//cell fate determination;GO:0001736//establishment of planar polarity;GO:0001737//esta
EVM0011815	1525	1209	1249	1114	1239	1059	35.03	33.74	30.47	25.86	26.68	25.85	33.08	26.13	-0.340252	0.395562	0.767173	TTpA007f23.1	XP_008189348.1 uncharacterized protein LOC100165173 [Acyrthosiphon pisum]	-	-	-	-	-	-	GO:0030218//erythrocyte differentiation
EVM0008318	2672	2358	2097	3197	3467	3145	33.71	36.14	28.09	40.75	41	42.16	32.6467	41.3033	0.339323	3.85e-08	5.83e-07	DPYD	XP_001944849.2 dihydropyrimidine dehydrogenase [NADP(+)] [Acyrthosiphon pisum]	Metabolism;Metabolism;Metabolism;Metabolism;Metabolism	Global and overview maps;Xenobiotics biodegradation and metabolism;Nucleotide metabolism;Metabolism of other amino acids;Metabolism of cofactors and vitamins	ko01100//Metabolic pathways;ko00983//Drug metabolism - other enzymes;ko00240//Pyrimidine metabolism;ko00410//beta-Alanine metabolism;ko00770//Pantothenate and CoA biosynthesis	K00207;K00207;K00207;K00207;K00207	GO:0005575//cellular_component;GO:0005622//intracellular;GO:0005623//cell;GO:0005737//cytoplasm;GO:0005829//cytosol;GO:0009342//glutamate synthase complex (NADPH);GO:0009507//chloroplast;GO:0009532//plastid stroma;GO:0009536//plastid;GO:0009570//chloropla	GO:0000166//nucleotide binding;GO:0002054//nucleobase binding;GO:0002058//uracil binding;GO:0002061//pyrimidine nucleobase binding;GO:0003674//molecular_function;GO:0003824//catalytic activity;GO:0003954//NADH dehydrogenase activity;GO:0004152//dihydrooro	GO:0001505//regulation of neurotransmitter levels;GO:0006082//organic acid metabolic process;GO:0006139//nucleobase-containing compound metabolic process;GO:0006144//purine nucleobase metabolic process;GO:0006145//purine nucleobase catabolic process;GO:00
EVM0007932	1106	859	615	1049	978	800	38.65	36.47	22.82	37.04	32.04	29.71	32.6467	32.93	0.0124668	0.154207	0.452612	LGMN	XP_001943941.2 legumain [Acyrthosiphon pisum]	Cellular Processes;Organismal Systems	Transport and catabolism;Immune system	ko04142//Lysosome;ko04612//Antigen processing and presentation	K01369;K01369	-	GO:0008233//peptidase activity	GO:0006508//proteolysis
EVM0015415	752	628	720	544	700	528	32.29	32.76	32.83	23.6	28.18	24.09	32.6267	25.29	-0.367485	0.316524	0.680954	arpc5-b	XP_001950711.1 actin-related protein 2/3 complex subunit 5-B [Acyrthosiphon pisum]	Cellular Processes;Human Diseases;Human Diseases;Human Diseases;Cellular Processes;Human Diseases;Organismal Systems	Transport and catabolism;Infectious diseases;Infectious diseases;Infectious diseases;Cell motility;Infectious diseases;Immune system	ko04144//Endocytosis;ko05131//Shigellosis;ko05132//Salmonella infection;ko05130//Pathogenic Escherichia coli infection;ko04810//Regulation of actin cytoskeleton;ko05100//Bacterial invasion of epithelial cells;ko04666//Fc gamma R-mediated phagocytosis	K05754;K05754;K05754;K05754;K05754;K05754;K05754	GO:0005575//cellular_component;GO:0005622//intracellular;GO:0005623//cell;GO:0005737//cytoplasm;GO:0005739//mitochondrion;GO:0005740//mitochondrial envelope;GO:0005741//mitochondrial outer membrane;GO:0005768//endosome;GO:0005826//actomyosin contractile r	GO:0003674//molecular_function;GO:0003676//nucleic acid binding;GO:0003723//RNA binding;GO:0003729//mRNA binding;GO:0003779//actin binding;GO:0005198//structural molecule activity;GO:0005200//structural constituent of cytoskeleton;GO:0005488//binding;GO:0	GO:0000001//mitochondrion inheritance;GO:0000147//actin cortical patch assembly;GO:0000902//cell morphogenesis;GO:0001667//ameboidal-type cell migration;GO:0002009//morphogenesis of an epithelium;GO:0006810//transport;GO:0006887//exocytosis;GO:0006897//en
EVM0001191	888	740	850	674	671	639	32.2	32.6	32.73	24.69	22.81	24.62	32.51	24.04	-0.435447	0.0894974	0.312919	Slc16a14	XP_001950241.2 uncharacterized protein LOC100161575 [Acyrthosiphon pisum]	-	-	-	-	GO:0005575//cellular_component;GO:0005887//integral component of plasma membrane;GO:0016020//membrane;GO:0016021//integral component of membrane;GO:0031224//intrinsic component of membrane;GO:0044425//membrane part	GO:0003674//molecular_function;GO:0005215//transporter activity;GO:0005342//organic acid transmembrane transporter activity;GO:0008028//monocarboxylic acid transmembrane transporter activity;GO:0008509//anion transmembrane transporter activity;GO:0008514/	GO:0006810//transport;GO:0006811//ion transport;GO:0006820//anion transport;GO:0008150//biological_process;GO:0015711//organic anion transport;GO:0015718//monocarboxylic acid transport;GO:0015849//organic acid transport;GO:0034220//ion transmembrane trans
EVM0004892	491	415	367	290	361	288	34.57	35.51	27.45	20.63	23.83	21.55	32.51	22.0033	-0.563161	0.0389335	0.168643	NT5C3B	XP_008183960.1 7-methylguanosine phosphate-specific 5'-nucleotidase [Acyrthosiphon pisum]	Metabolism;Metabolism;Metabolism;Metabolism	Global and overview maps;Nucleotide metabolism;Nucleotide metabolism;Metabolism of cofactors and vitamins	ko01100//Metabolic pathways;ko00230//Purine metabolism;ko00240//Pyrimidine metabolism;ko00760//Nicotinate and nicotinamide metabolism	K01081;K01081;K01081;K01081	GO:0005575//cellular_component;GO:0005622//intracellular;GO:0005623//cell;GO:0005737//cytoplasm;GO:0005783//endoplasmic reticulum;GO:0005829//cytosol;GO:0012505//endomembrane system;GO:0043226//organelle;GO:0043227//membrane-bounded organelle;GO:0043229//	GO:0000155//phosphorelay sensor kinase activity;GO:0000166//nucleotide binding;GO:0000215//tRNA 2'-phosphotransferase activity;GO:0000287//magnesium ion binding;GO:0003674//molecular_function;GO:0003824//catalytic activity;GO:0004672//protein kinase activ	GO:0000160//phosphorelay signal transduction system;GO:0002252//immune effector process;GO:0002376//immune system process;GO:0006109//regulation of carbohydrate metabolic process;GO:0006139//nucleobase-containing compound metabolic process;GO:0006152//pur
EVM0015146	857	758	801	761	742	697	31.76	34.13	31.52	28.49	25.78	27.45	32.47	27.24	-0.253381	0.966179	0.989938	Rassf2	XP_001950112.1 ras association domain-containing protein 4 isoform X1 [Acyrthosiphon pisum]	Environmental Information Processing;Environmental Information Processing	Signal transduction;Signal transduction	ko04391//Hippo signaling pathway -fly;ko04392//Hippo signaling pathway - multiple species	K09851;K09851	GO:0000775//chromosome, centromeric region;GO:0000776//kinetochore;GO:0000777//condensed chromosome kinetochore;GO:0000779//condensed chromosome, centromeric region;GO:0000793//condensed chromosome;GO:0005575//cellular_component;GO:0005622//intracellular;	GO:0003674//molecular_function;GO:0003824//catalytic activity;GO:0004672//protein kinase activity;GO:0016301//kinase activity;GO:0016740//transferase activity;GO:0016772//transferase activity, transferring phosphorus-containing groups;GO:0016773//phosphot	GO:0001501//skeletal system development;GO:0001503//ossification;GO:0001932//regulation of protein phosphorylation;GO:0001933//negative regulation of protein phosphorylation;GO:0001934//positive regulation of protein phosphorylation;GO:0002682//regulation
EVM0012242	940	843	948	705	748	678	30.77	33.53	32.96	23.32	22.96	23.59	32.42	23.29	-0.477173	0.0261507	0.124171	Iru	XP_008187447.1 E3 ubiquitin-protein ligase RNF126 isoform X1 [Acyrthosiphon pisum]	-	-	-	-	GO:0000109//nucleotide-excision repair complex;GO:0005575//cellular_component;GO:0005622//intracellular;GO:0005623//cell;GO:0005634//nucleus;GO:0005680//anaphase-promoting complex;GO:0005737//cytoplasm;GO:0005829//cytosol;GO:0043226//organelle;GO:0043227/	GO:0003674//molecular_function;GO:0003824//catalytic activity;GO:0004842//ubiquitin-protein transferase activity;GO:0005488//binding;GO:0008168//methyltransferase activity;GO:0008270//zinc ion binding;GO:0016151//nickel cation binding;GO:0016740//transfer	GO:0000209//protein polyubiquitination;GO:0006289//nucleotide-excision repair;GO:0006464//cellular protein modification process;GO:0006508//proteolysis;GO:0006511//ubiquitin-dependent protein catabolic process;GO:0006807//nitrogen compound metabolic proce
EVM0015981	1317	1054	1312	999	1083	947	32.03	31.15	33.89	24.55	24.7	24.48	32.3567	24.5767	-0.396774	0.135518	0.415219	ptges2	XP_001949235.1 prostaglandin E synthase 2 [Acyrthosiphon pisum]	Metabolism;Metabolism	Global and overview maps;Lipid metabolism	ko01100//Metabolic pathways;ko00590//Arachidonic acid metabolism	K05309;K05309	-	GO:0005515//protein binding;GO:0015035//protein disulfide oxidoreductase activity;GO:0015036//disulfide oxidoreductase activity	GO:0006749//glutathione metabolic process;GO:0055114//oxidation-reduction process
EVM0010030	1162	949	1035	768	960	833	32.78	32.53	31.01	21.89	25.39	24.97	32.1067	24.0833	-0.414838	0.109701	0.359796	Timm44	XP_022181503.1 mitochondrial import inner membrane translocase subunit TIM44 [Myzus persicae]	-	-	-	-	GO:0001405//presequence translocase-associated import motor;GO:0005575//cellular_component;GO:0005622//intracellular;GO:0005623//cell;GO:0005737//cytoplasm;GO:0005739//mitochondrion;GO:0005740//mitochondrial envelope;GO:0005743//mitochondrial inner membra	GO:0000166//nucleotide binding;GO:0003674//molecular_function;GO:0003824//catalytic activity;GO:0003924//GTPase activity;GO:0005215//transporter activity;GO:0005488//binding;GO:0005515//protein binding;GO:0005524//ATP binding;GO:0005525//GTP binding;GO:00	GO:0001101//response to acid chemical;GO:0001666//response to hypoxia;GO:0006605//protein targeting;GO:0006626//protein targeting to mitochondrion;GO:0006810//transport;GO:0006839//mitochondrial transport;GO:0006886//intracellular protein transport;GO:000
EVM0005894	777	636	765	570	705	555	31.57	31.4	33.01	23.4	26.85	23.96	31.9933	24.7367	-0.37112	0.282014	0.642129	--	NP_001233063.1 uncharacterized protein LOC100166588 precursor [Acyrthosiphon pisum]	-	-	-	-	-	GO:0008810//cellulase activity	GO:0030245//cellulose catabolic process
EVM0011573	1814	1567	1775	1594	1594	1448	31.01	32.55	32.23	27.53	25.55	26.31	31.93	26.4633	-0.270918	0.883576	0.966625	MTA1	XP_008182015.1 uncharacterized protein LOC100160135 [Acyrthosiphon pisum]	-	-	-	-	GO:0000118//histone deacetylase complex;GO:0000228//nuclear chromosome;GO:0000785//chromatin;GO:0000790//nuclear chromatin;GO:0005575//cellular_component;GO:0005622//intracellular;GO:0005623//cell;GO:0005634//nucleus;GO:0005654//nucleoplasm;GO:0005694//ch	GO:0003674//molecular_function;GO:0003676//nucleic acid binding;GO:0003677//DNA binding;GO:0003682//chromatin binding;GO:0003700//transcription factor activity, sequence-specific DNA binding;GO:0005488//binding;GO:0008270//zinc ion binding;GO:0043167//ion	GO:0006323//DNA packaging;GO:0006325//chromatin organization;GO:0006342//chromatin silencing;GO:0006355//regulation of transcription, DNA-templated;GO:0006996//organelle organization;GO:0008150//biological_process;GO:0009889//regulation of biosynthetic pr
EVM0000599	1790	1470	1763	1273	1454	1281	31.44	31.37	32.88	22.59	23.94	23.91	31.8967	23.48	-0.441973	0.0285345	0.132612	dnm1l	XP_001949369.1 dynamin-1-like protein [Acyrthosiphon pisum]	Organismal Systems;Cellular Processes;Cellular Processes;Environmental Information Processing	Immune system;Cell growth and death;Cell growth and death;Signal transduction	ko04621//NOD-like receptor signaling pathway;ko04214//Apoptosis - fly;ko04217//Necroptosis;ko04668//TNF signaling pathway	K17065;K17065;K17065;K17065	GO:0000139//Golgi membrane;GO:0005575//cellular_component;GO:0005622//intracellular;GO:0005623//cell;GO:0005737//cytoplasm;GO:0005739//mitochondrion;GO:0005740//mitochondrial envelope;GO:0005741//mitochondrial outer membrane;GO:0005777//peroxisome;GO:0005	GO:0000166//nucleotide binding;GO:0001882//nucleoside binding;GO:0001883//purine nucleoside binding;GO:0003674//molecular_function;GO:0003677//DNA binding;GO:0003824//catalytic activity;GO:0003924//GTPase activity;GO:0005096//GTPase activator activity;GO:	GO:0000266//mitochondrial fission;GO:0000278//mitotic cell cycle;GO:0000281//mitotic cytokinesis;GO:0000910//cytokinesis;GO:0001505//regulation of neurotransmitter levels;GO:0001666//response to hypoxia;GO:0001703//gastrulation with mouth forming first;GO
EVM0013139	1274	1115	1288	927	1072	926	30.46	32.39	32.7	22.39	24.03	23.53	31.85	23.3167	-0.449932	0.0313257	0.14231	--	XP_003244101.1 pyridoxal-dependent decarboxylase domain-containing protein 1 [Acyrthosiphon pisum]	-	-	-	-	GO:0005575//cellular_component;GO:0005622//intracellular;GO:0005623//cell;GO:0005737//cytoplasm;GO:0005794//Golgi apparatus;GO:0012505//endomembrane system;GO:0043226//organelle;GO:0043227//membrane-bounded organelle;GO:0043229//intracellular organelle;GO	GO:0003674//molecular_function;GO:0003824//catalytic activity;GO:0004837//tyrosine decarboxylase activity;GO:0005488//binding;GO:0008144//drug binding;GO:0016829//lyase activity;GO:0016830//carbon-carbon lyase activity;GO:0016831//carboxy-lyase activity;G	GO:0006082//organic acid metabolic process;GO:0008150//biological_process;GO:0008152//metabolic process;GO:0009987//cellular process;GO:0019752//carboxylic acid metabolic process;GO:0043436//oxoacid metabolic process;GO:0044237//cellular metabolic process
EVM0006047	771	634	661	604	799	596	32.68	32.65	29.75	25.87	31.75	26.85	31.6933	28.1567	-0.170703	0.474334	0.831489	tatD	XP_008186594.1 uncharacterized protein LOC100161590 isoform X1 [Acyrthosiphon pisum]	-	-	-	-	-	GO:0003674//molecular_function;GO:0003824//catalytic activity;GO:0004518//nuclease activity;GO:0004536//deoxyribonuclease activity;GO:0016787//hydrolase activity;GO:0016788//hydrolase activity, acting on ester bonds;GO:0050660//flavin adenine dinucleotide	GO:0000737//DNA catabolic process, endonucleolytic;GO:0006139//nucleobase-containing compound metabolic process;GO:0006259//DNA metabolic process;GO:0006308//DNA catabolic process;GO:0006309//apoptotic DNA fragmentation;GO:0006725//cellular aromatic compo
EVM0004752	1568	1359	1742	1482	1424	1474	29.26	30.81	34.52	27.94	24.91	29.23	31.53	27.36	-0.204657	0.64266	0.91847	Rtf1	XP_001943293.1 RNA polymerase-associated protein Rtf1 [Acyrthosiphon pisum]	-	-	-	-	GO:0000428//DNA-directed RNA polymerase complex;GO:0000785//chromatin;GO:0005575//cellular_component;GO:0005622//intracellular;GO:0005623//cell;GO:0005634//nucleus;GO:0005654//nucleoplasm;GO:0005694//chromosome;GO:0005730//nucleolus;GO:0008023//transcript	GO:0000988//transcription factor activity, protein binding;GO:0000989//transcription factor activity, transcription factor binding;GO:0000993//RNA polymerase II core binding;GO:0001076//transcription factor activity, RNA polymerase II transcription factor	GO:0000122//negative regulation of transcription from RNA polymerase II promoter;GO:0001015//snoRNA transcription from an RNA polymerase II promoter;GO:0001701//in utero embryonic development;GO:0001704//formation of primary germ layer;GO:0001706//endoder
EVM0010969	972	373	570	973	648	375	45.19	21.07	28.15	45.71	28.25	18.53	31.47	30.83	-0.0296423	0.650277	0.919727	AGAP002426	XP_022180406.1 protein OPI10 homolog [Myzus persicae]	-	-	-	-	GO:0005575//cellular_component;GO:0005622//intracellular;GO:0005623//cell;GO:0005634//nucleus;GO:0005635//nuclear envelope;GO:0005654//nucleoplasm;GO:0005737//cytoplasm;GO:0005829//cytosol;GO:0012505//endomembrane system;GO:0031967//organelle envelope;GO:	GO:0003674//molecular_function;GO:0005215//transporter activity;GO:0005488//binding;GO:0005515//protein binding;GO:0008565//protein transporter activity;GO:0030544//Hsp70 protein binding;GO:0031072//heat shock protein binding;GO:0061608//nuclear import si	GO:0005975//carbohydrate metabolic process;GO:0006020//inositol metabolic process;GO:0006066//alcohol metabolic process;GO:0006606//protein import into nucleus;GO:0006629//lipid metabolic process;GO:0006644//phospholipid metabolic process;GO:0006793//phos
EVM0007281	1128	824	1029	553	597	517	33.05	29.34	32.02	16.37	16.4	16.1	31.47	16.29	-0.949991	2.53e-10	4.71e-09	CLN3	XP_003244940.1 battenin [Acyrthosiphon pisum]	Cellular Processes	Transport and catabolism	ko04142//Lysosome	K12389	GO:0000139//Golgi membrane;GO:0000322//storage vacuole;GO:0000323//lytic vacuole;GO:0000324//fungal-type vacuole;GO:0000329//fungal-type vacuole membrane;GO:0005575//cellular_component;GO:0005622//intracellular;GO:0005623//cell;GO:0005634//nucleus;GO:0005	GO:0003674//molecular_function;GO:0005488//binding;GO:0005515//protein binding;GO:0048306//calcium-dependent protein binding	GO:0001505//regulation of neurotransmitter levels;GO:0001508//action potential;GO:0001575//globoside metabolic process;GO:0001932//regulation of protein phosphorylation;GO:0001934//positive regulation of protein phosphorylation;GO:0003008//system process;
EVM0000328	526	523	546	441	469	426	28.44	34.36	31.35	24.09	23.78	24.48	31.3833	24.1167	-0.379968	0.31654	0.680954	ergic3	XP_001948436.1 endoplasmic reticulum-Golgi intermediate compartment protein 3 [Acyrthosiphon pisum]	-	-	-	-	GO:0000139//Golgi membrane;GO:0005575//cellular_component;GO:0005622//intracellular;GO:0005623//cell;GO:0005737//cytoplasm;GO:0005783//endoplasmic reticulum;GO:0005789//endoplasmic reticulum membrane;GO:0005793//endoplasmic reticulum-Golgi intermediate co	GO:0003674//molecular_function	GO:0006810//transport;GO:0006886//intracellular protein transport;GO:0006888//ER to Golgi vesicle-mediated transport;GO:0008104//protein localization;GO:0008150//biological_process;GO:0015031//protein transport;GO:0015833//peptide transport;GO:0016192//ve
EVM0003749	2135	1859	2053	1720	1766	1586	30.4	32.16	31.05	24.75	23.58	24	31.2033	24.11	-0.372069	0.180998	0.501395	Hem	XP_003246364.1 membrane-associated protein Hem [Acyrthosiphon pisum]	-	-	-	-	GO:0001726//ruffle;GO:0005575//cellular_component;GO:0005622//intracellular;GO:0005623//cell;GO:0005634//nucleus;GO:0005737//cytoplasm;GO:0005783//endoplasmic reticulum;GO:0005789//endoplasmic reticulum membrane;GO:0005829//cytosol;GO:0005856//cytoskeleto	GO:0003674//molecular_function;GO:0005488//binding;GO:0005515//protein binding;GO:0044877//macromolecular complex binding	GO:0000003//reproduction;GO:0000578//embryonic axis specification;GO:0000768//syncytium formation by plasma membrane fusion;GO:0000902//cell morphogenesis;GO:0000904//cell morphogenesis involved in differentiation;GO:0001667//ameboidal-type cell migration
EVM0005651	1587	1478	1657	1360	1396	1365	28.84	32.64	31.98	24.97	23.79	26.36	31.1533	25.04	-0.315152	0.55616	0.884164	smc3	XP_008183288.1 structural maintenance of chromosomes protein 3 [Acyrthosiphon pisum]	-	-	-	-	GO:0005694//chromosome;GO:0005737//cytoplasm;GO:0005887//integral component of plasma membrane;GO:0009898//cytoplasmic side of plasma membrane;GO:0043190//ATP-binding cassette (ABC) transporter complex;GO:0055051//ATP-binding cassette (ABC) transporter co	GO:0005515//protein binding;GO:0005524//ATP binding;GO:0015419//sulfate transmembrane-transporting ATPase activity;GO:0015619//thiamine pyrophosphate-transporting ATPase activity;GO:0016887//ATPase activity;GO:0032778//cobalt-transporting ATPase activity;	GO:0006281//DNA repair;GO:0006310//DNA recombination;GO:0006824//cobalt ion transport;GO:0007059//chromosome segregation;GO:0008272//sulfate transport;GO:0015888//thiamine transport;GO:0030261//chromosome condensation;GO:0030974//thiamine pyrophosphate tr
EVM0000088	460	378	491	425	569	426	29.72	29.64	33.69	27.74	34.46	29.28	31.0167	30.4933	-0.0245498	0.0829722	0.295936	--	NP_001156653.1 thioredoxin domain containing 15 precursor [Acyrthosiphon pisum]	-	-	-	-	GO:0005575//cellular_component;GO:0005623//cell;GO:0005737//cytoplasm;GO:0016020//membrane;GO:0016021//integral component of membrane;GO:0031224//intrinsic component of membrane;GO:0044425//membrane part	GO:0003756//protein disulfide isomerase activity;GO:0015036//disulfide oxidoreductase activity	GO:0003008//system process;GO:0006457//protein folding;GO:0007600//sensory perception;GO:0008150//biological_process;GO:0009266//response to temperature stimulus;GO:0009581//detection of external stimulus;GO:0009582//detection of abiotic stimulus;GO:00096
EVM0014493	1639	1386	1674	1293	1413	1287	29.89	30.72	32.43	23.83	24.16	24.95	31.0133	24.3133	-0.351141	0.281768	0.6418	GPCPD1	XP_029341787.1 glycerophosphocholine phosphodiesterase GPCPD1 [Acyrthosiphon pisum]	Human Diseases;Metabolism	Cancers;Lipid metabolism	ko05231//Choline metabolism in cancer;ko00564//Glycerophospholipid metabolism	K18695;K18695	GO:0005575//cellular_component;GO:0005622//intracellular;GO:0005623//cell;GO:0005737//cytoplasm;GO:0005829//cytosol;GO:0044424//intracellular part;GO:0044444//cytoplasmic part;GO:0044464//cell part	GO:0001871//pattern binding;GO:0003674//molecular_function;GO:0003824//catalytic activity;GO:0005488//binding;GO:0008081//phosphoric diester hydrolase activity;GO:0008889//glycerophosphodiester phosphodiesterase activity;GO:0016787//hydrolase activity;GO:	GO:0006629//lipid metabolic process;GO:0006644//phospholipid metabolic process;GO:0006650//glycerophospholipid metabolic process;GO:0006793//phosphorus metabolic process;GO:0006796//phosphate-containing compound metabolic process;GO:0006873//cellular ion
EVM0004287	2416	2330	2782	2483	2103	2501	27.4	32.11	33.51	28.45	22.36	30.14	31.0067	26.9833	-0.20051	0.665201	0.926132	NIPBL	XP_022172111.1 nipped-B-like protein A isoform X1 [Myzus persicae]	-	-	-	-	GO:0000428//DNA-directed RNA polymerase complex;GO:0000785//chromatin;GO:0005575//cellular_component;GO:0005622//intracellular;GO:0005623//cell;GO:0005634//nucleus;GO:0005654//nucleoplasm;GO:0005694//chromosome;GO:0005700//polytene chromosome;GO:0016591//	GO:0003674//molecular_function;GO:0003682//chromatin binding;GO:0005488//binding;GO:0005515//protein binding;GO:0008022//protein C-terminus binding;GO:0019899//enzyme binding;GO:0019904//protein domain specific binding;GO:0036033//mediator complex binding	GO:0000003//reproduction;GO:0000070//mitotic sister chromatid segregation;GO:0000122//negative regulation of transcription from RNA polymerase II promoter;GO:0000278//mitotic cell cycle;GO:0000280//nuclear division;GO:0000819//sister chromatid segregation
EVM0006074	1003	785	962	747	800	616	31.22	29.68	31.8	23.49	23.34	20.37	30.9	22.4	-0.464108	0.0649898	0.246818	slc30a7-a	XP_003244511.1 zinc transporter 7-A [Acyrthosiphon pisum]	-	-	-	-	GO:0000139//Golgi membrane;GO:0005575//cellular_component;GO:0005622//intracellular;GO:0005623//cell;GO:0005634//nucleus;GO:0005635//nuclear envelope;GO:0005737//cytoplasm;GO:0005773//vacuole;GO:0005774//vacuolar membrane;GO:0005783//endoplasmic reticulum	GO:0003674//molecular_function;GO:0005215//transporter activity;GO:0005385//zinc ion transmembrane transporter activity;GO:0005488//binding;GO:0008270//zinc ion binding;GO:0008324//cation transmembrane transporter activity;GO:0015075//ion transmembrane tr	GO:0000041//transition metal ion transport;GO:0006810//transport;GO:0006811//ion transport;GO:0006812//cation transport;GO:0006829//zinc II ion transport;GO:0006873//cellular ion homeostasis;GO:0006875//cellular metal ion homeostasis;GO:0006882//cellular
EVM0006839	1709	1405	1648	1366	1358	1222	30.54	30.5	31.27	24.66	22.75	23.2	30.77	23.5367	-0.386614	0.170022	0.481911	ATP8A1	XP_022175324.1 probable phospholipid-transporting ATPase IA [Myzus persicae]	-	-	-	-	-	GO:0004008//copper-exporting ATPase activity;GO:0004222//metalloendopeptidase activity;GO:0004647//phosphoserine phosphatase activity;GO:0005375//copper ion transmembrane transporter activity;GO:0005388//calcium-transporting ATPase activity;GO:0015434//ca	GO:0006545//glycine biosynthetic process;GO:0006564//L-serine biosynthetic process;GO:0006816//calcium ion transport;GO:0006825//copper ion transport;GO:0008152//metabolic process;GO:0015691//cadmium ion transport;GO:0015693//magnesium ion transport;GO:00
EVM0005203	1245	1070	1128	625	712	731	30.61	31.97	29.45	15.53	16.41	19.1	30.6767	17.0133	-0.850476	9.67e-08	1.41e-06	DPP4	XP_029343523.1 venom dipeptidyl peptidase 4 isoform X2 [Acyrthosiphon pisum]	Organismal Systems	Digestive system	ko04974//Protein digestion and absorption	K01278	-	GO:0003847//1-alkyl-2-acetylglycerophosphocholine esterase activity;GO:0008236//serine-type peptidase activity;GO:0016787//hydrolase activity	GO:0006508//proteolysis;GO:0016042//lipid catabolic process
EVM0003083	1293	1298	1115	1236	1405	835	29.04	35.42	26.6	28.05	29.59	19.93	30.3533	25.8567	-0.231319	0.864611	0.958613	KYAT3	XP_001951376.2 kynurenine--oxoglutarate transaminase 3 [Acyrthosiphon pisum]	Metabolism;Human Diseases;Metabolism;Metabolism;Metabolism	Global and overview maps;Cancers;Amino acid metabolism;Amino acid metabolism;Metabolism of other amino acids	ko01100//Metabolic pathways;ko05204//Chemical carcinogenesis;ko00270//Cysteine and methionine metabolism;ko00380//Tryptophan metabolism;ko00450//Selenocompound metabolism	K00816;K00816;K00816;K00816;K00816	GO:0005737//cytoplasm	GO:0003824//catalytic activity;GO:0003870//5-aminolevulinate synthase activity;GO:0003961//O-acetylhomoserine aminocarboxypropyltransferase activity;GO:0004121//cystathionine beta-lyase activity;GO:0004124//cysteine synthase activity;GO:0004400//histidino	GO:0000105//histidine biosynthetic process;GO:0006520//cellular amino acid metabolic process;GO:0006531//aspartate metabolic process;GO:0006559//L-phenylalanine catabolic process;GO:0006572//tyrosine catabolic process;GO:0006783//heme biosynthetic process
EVM0000494	1506	1130	1362	1079	1055	898	31.62	28.83	30.37	22.89	20.77	20.04	30.2733	21.2333	-0.511717	0.0205971	0.102938	Wdr3	XP_001942955.2 WD repeat-containing protein 3 [Acyrthosiphon pisum]	Genetic Information Processing	Translation	ko03008//Ribosome biogenesis in eukaryotes	K14556	GO:0005575//cellular_component;GO:0005622//intracellular;GO:0005623//cell;GO:0005634//nucleus;GO:0005635//nuclear envelope;GO:0005654//nucleoplasm;GO:0005730//nucleolus;GO:0012505//endomembrane system;GO:0016020//membrane;GO:0030684//preribosome;GO:003068	GO:0003674//molecular_function;GO:0003676//nucleic acid binding;GO:0003723//RNA binding;GO:0005488//binding;GO:0005515//protein binding;GO:0030515//snoRNA binding;GO:0097159//organic cyclic compound binding;GO:1901363//heterocyclic compound binding	GO:0000447//endonucleolytic cleavage in ITS1 to separate SSU-rRNA from 5.8S rRNA and LSU-rRNA from tricistronic rRNA transcript (SSU-rRNA, 5.8S rRNA, LSU-rRNA);GO:0000460//maturation of 5.8S rRNA;GO:0000462//maturation of SSU-rRNA from tricistronic rRNA t
EVM0002107	1765	1580	1686	4644	4600	3901	29.28	31.84	29.7	77.83	71.53	68.76	30.2733	72.7067	1.26404	3.58e-57	4.35e-55	rudhira	XP_001949068.2 breast carcinoma-amplified sequence 3 homolog isoform X1 [Acyrthosiphon pisum]	-	-	-	-	GO:0000785//chromatin;GO:0005575//cellular_component;GO:0005622//intracellular;GO:0005623//cell;GO:0005634//nucleus;GO:0005694//chromosome;GO:0005730//nucleolus;GO:0005737//cytoplasm;GO:0005856//cytoskeleton;GO:0005874//microtubule;GO:0005881//cytoplasmic	GO:0003674//molecular_function;GO:0003682//chromatin binding;GO:0005102//receptor binding;GO:0005488//binding;GO:0005515//protein binding;GO:0008047//enzyme activator activity;GO:0008092//cytoskeletal protein binding;GO:0008134//transcription factor bindi	GO:0000226//microtubule cytoskeleton organization;GO:0001525//angiogenesis;GO:0001568//blood vessel development;GO:0001944//vasculature development;GO:0001952//regulation of cell-matrix adhesion;GO:0001953//negative regulation of cell-matrix adhesion;GO:0
EVM0000176	893	765	921	1002	783	852	28.89	30.07	31.64	32.75	23.75	29.29	30.2	28.5967	-0.0787016	0.20817	0.545086	jub	XP_001951041.1 Wilms tumor protein 1-interacting protein [Acyrthosiphon pisum]	Environmental Information Processing;Environmental Information Processing;Environmental Information Processing	Signal transduction;Signal transduction;Signal transduction	ko04390//Hippo signaling pathway;ko04391//Hippo signaling pathway -fly;ko04392//Hippo signaling pathway - multiple species	K16682;K16682;K16682	GO:0000932//cytoplasmic mRNA processing body;GO:0005575//cellular_component;GO:0005622//intracellular;GO:0005623//cell;GO:0005634//nucleus;GO:0005667//transcription factor complex;GO:0005737//cytoplasm;GO:0005815//microtubule organizing center;GO:0005829/	GO:0003674//molecular_function;GO:0003712//transcription cofactor activity;GO:0003714//transcription corepressor activity;GO:0003779//actin binding;GO:0005488//binding;GO:0005515//protein binding;GO:0008092//cytoskeletal protein binding;GO:0043167//ion bi	GO:0000003//reproduction;GO:0000132//establishment of mitotic spindle orientation;GO:0000226//microtubule cytoskeleton organization;GO:0000278//mitotic cell cycle;GO:0001655//urogenital system development;GO:0001666//response to hypoxia;GO:0001947//heart
EVM0015149	1730	1631	1788	1577	1412	1403	27.82	31.87	30.53	25.61	21.29	23.98	30.0733	23.6267	-0.348069	0.436035	0.802085	CARM1	XP_001945590.2 histone-arginine methyltransferase CARMER isoform X1 [Acyrthosiphon pisum]	Human Diseases	Drug resistance	ko01522//Endocrine resistance	K05931	GO:0005575//cellular_component;GO:0005622//intracellular;GO:0005623//cell;GO:0005634//nucleus;GO:0005654//nucleoplasm;GO:0005667//transcription factor complex;GO:0005737//cytoplasm;GO:0005829//cytosol;GO:0031974//membrane-enclosed lumen;GO:0031981//nuclea	GO:0000179//rRNA (adenine-N6,N6-)-dimethyltransferase activity;GO:0001067//regulatory region nucleic acid binding;GO:0003674//molecular_function;GO:0003676//nucleic acid binding;GO:0003677//DNA binding;GO:0003712//transcription cofactor activity;GO:000371	GO:0000075//cell cycle checkpoint;GO:0000077//DNA damage checkpoint;GO:0000154//rRNA modification;GO:0000278//mitotic cell cycle;GO:0001501//skeletal system development;GO:0003420//regulation of growth plate cartilage chondrocyte proliferation;GO:0006139/
EVM0010303	909	780	973	627	720	648	28.12	29.31	31.96	19.6	20.88	21.3	29.7967	20.5933	-0.532974	0.00836449	0.0479185	Nol10	XP_015374306.1 PREDICTED: nucleolar protein 10 [Diuraphis noxia]	-	-	-	-	GO:0005575//cellular_component;GO:0005622//intracellular;GO:0005623//cell;GO:0005634//nucleus;GO:0005730//nucleolus;GO:0019013//viral nucleocapsid;GO:0030684//preribosome;GO:0030686//90S preribosome;GO:0031974//membrane-enclosed lumen;GO:0031981//nuclear	GO:0003674//molecular_function;GO:0005515//protein binding	GO:0000462//maturation of SSU-rRNA from tricistronic rRNA transcript (SSU-rRNA, 5.8S rRNA, LSU-rRNA);GO:0006139//nucleobase-containing compound metabolic process;GO:0006364//rRNA processing;GO:0006396//RNA processing;GO:0006725//cellular aromatic compound
EVM0011684	1037	835	836	907	913	844	31.41	30.73	26.89	27.76	25.93	27.17	29.6767	26.9533	-0.138865	0.294422	0.656095	--	XP_008184583.1 sentrin-specific protease 2-like isoform X1 [Acyrthosiphon pisum]	-	-	-	-	-	GO:0008234//cysteine-type peptidase activity	GO:0006508//proteolysis
EVM0008976	299	269	304	275	295	247	27.98	30.59	30.21	26.01	25.88	24.57	29.5933	25.4867	-0.21553	0.759487	0.95005	MED19	XP_001948446.1 mediator of RNA polymerase II transcription subunit 19 [Acyrthosiphon pisum]	-	-	-	-	GO:0005575//cellular_component;GO:0005622//intracellular;GO:0005623//cell;GO:0005634//nucleus;GO:0005654//nucleoplasm;GO:0016592//mediator complex;GO:0016604//nuclear body;GO:0031974//membrane-enclosed lumen;GO:0031981//nuclear lumen;GO:0032991//macromole	GO:0003674//molecular_function;GO:0003712//transcription cofactor activity;GO:0005488//binding;GO:0005515//protein binding;GO:0008134//transcription factor binding	GO:0006139//nucleobase-containing compound metabolic process;GO:0006351//transcription, DNA-templated;GO:0006355//regulation of transcription, DNA-templated;GO:0006357//regulation of transcription from RNA polymerase II promoter;GO:0006366//transcription
EVM0006124	1137	1005	1086	1730	2059	2038	28.74	30.87	29.15	44.19	48.8	54.75	29.5867	49.2467	0.735079	9.46e-22	3.7e-20	atg4b	XP_029341592.1 cysteine protease ATG4B [Acyrthosiphon pisum]	Cellular Processes;Cellular Processes	Transport and catabolism;Transport and catabolism	ko04140//Autophagy - animal;ko04136//Autophagy - other eukaryotes	K08342;K08342	-	-	-
EVM0008575	1231	1173	1404	2100	1998	1646	26.28	30.42	31.83	45.29	39.98	37.34	29.51	40.87	0.469838	1.91e-09	3.28e-08	SCARB1	XP_001947205.2 scavenger receptor class B member 1 isoform X2 [Acyrthosiphon pisum]	Human Diseases;Cellular Processes;Organismal Systems;Human Diseases;Organismal Systems;Organismal Systems;Organismal Systems;Organismal Systems;Organismal Systems;Organismal Systems	Endocrine and metabolic diseases;Transport and catabolism;Endocrine system;Infectious diseases;Digestive system;Digestive system;Endocrine system;Digestive system;Endocrine system;Digestive system	ko04934//Cushing syndrome;ko04145//Phagosome;ko04925//Aldosterone synthesis and secretion;ko05160//Hepatitis C;ko04976//Bile secretion;ko04977//Vitamin digestion and absorption;ko04927//Cortisol synthesis and secretion;ko04975//Fat digestion and absorptio	K13885;K13885;K13885;K13885;K13885;K13885;K13885;K13885;K13885;K13885	GO:0005575//cellular_component;GO:0016020//membrane;GO:0016021//integral component of membrane	-	GO:0033617//mitochondrial respiratory chain complex IV assembly
EVM0015197	361	342	379	243	389	286	27.07	31.16	30.19	18.41	27.35	22.8	29.4733	22.8533	-0.367006	0.488195	0.841365	ATPAF2	NP_001280435.1 ATP synthase mitochondrial F1 complex assembly factor 2 [Acyrthosiphon pisum]	-	-	-	-	GO:0005575//cellular_component;GO:0005622//intracellular;GO:0005623//cell;GO:0005634//nucleus;GO:0005654//nucleoplasm;GO:0005737//cytoplasm;GO:0005739//mitochondrion;GO:0005759//mitochondrial matrix;GO:0005829//cytosol;GO:0016604//nuclear body;GO:0016607/	GO:0003674//molecular_function;GO:0005488//binding;GO:0005515//protein binding;GO:0019904//protein domain specific binding;GO:0051082//unfolded protein binding	GO:0006996//organelle organization;GO:0007005//mitochondrion organization;GO:0008150//biological_process;GO:0009987//cellular process;GO:0016043//cellular component organization;GO:0022607//cellular component assembly;GO:0033615//mitochondrial proton-tran
EVM0005306	863	886	858	1038	934	745	26.69	33.3	28.18	32.44	27.09	24.49	29.39	28.0067	-0.0695551	0.182679	0.504077	--	XP_001949348.1 uncharacterized protein LOC100165402 [Acyrthosiphon pisum]	-	-	-	-	GO:0005575//cellular_component;GO:0005623//cell;GO:0005886//plasma membrane;GO:0016020//membrane;GO:0016324//apical plasma membrane;GO:0044425//membrane part;GO:0044459//plasma membrane part;GO:0044464//cell part;GO:0045177//apical part of cell;GO:0071944	GO:0003674//molecular_function;GO:0004553//hydrolase activity, hydrolyzing O-glycosyl compounds	GO:0000272//polysaccharide catabolic process;GO:0000902//cell morphogenesis;GO:0000904//cell morphogenesis involved in differentiation;GO:0002064//epithelial cell development;GO:0003382//epithelial cell morphogenesis;GO:0003383//apical constriction;GO:000
EVM0003149	622	558	652	560	568	553	27.52	29.99	30.63	25.03	23.56	26	29.38	24.8633	-0.240815	0.887285	0.967861	AhcyL1	XP_022174133.1 S-adenosylhomocysteine hydrolase-like protein 1 isoform X1 [Myzus persicae]	Metabolism;Metabolism	Global and overview maps;Amino acid metabolism	ko01100//Metabolic pathways;ko00270//Cysteine and methionine metabolism	K01251;K01251	GO:0005737//cytoplasm	GO:0003824//catalytic activity;GO:0004013//adenosylhomocysteinase activity;GO:0004455//ketol-acid reductoisomerase activity;GO:0004488//methylenetetrahydrofolate dehydrogenase (NADP+) activity;GO:0008883//glutamyl-tRNA reductase activity;GO:0051287//NAD b	GO:0006730//one-carbon metabolic process;GO:0006779//porphyrin-containing compound biosynthetic process;GO:0006813//potassium ion transport;GO:0008652//cellular amino acid biosynthetic process;GO:0009097//isoleucine biosynthetic process;GO:0009099//valine
EVM0013943	392	345	373	379	382	425	28.62	30.6	28.92	27.95	26.14	32.97	29.38	29.02	-0.0177869	0.0876943	0.308504	--	XP_001945098.2 cell growth regulator with RING finger domain protein 1 isoform X1 [Acyrthosiphon pisum]	-	-	-	-	GO:0005575//cellular_component;GO:0005622//intracellular;GO:0005623//cell;GO:0005634//nucleus;GO:0005654//nucleoplasm;GO:0005737//cytoplasm;GO:0005783//endoplasmic reticulum;GO:0012505//endomembrane system;GO:0031974//membrane-enclosed lumen;GO:0031981//n	GO:0003674//molecular_function;GO:0005488//binding;GO:0043167//ion binding;GO:0043169//cation binding;GO:0046872//metal ion binding	GO:0001558//regulation of cell growth;GO:0007049//cell cycle;GO:0007050//cell cycle arrest;GO:0008150//biological_process;GO:0008285//negative regulation of cell proliferation;GO:0009987//cellular process;GO:0022402//cell cycle process;GO:0030308//negativ
EVM0002201	462	480	609	319	473	352	23.92	30.19	33.48	16.69	22.96	19.37	29.1967	19.6733	-0.569562	0.0556346	0.221007	RBM34	XP_022176435.1 RNA-binding protein 34 [Myzus persicae]	-	-	-	-	GO:0005575//cellular_component;GO:0005622//intracellular;GO:0005623//cell;GO:0005634//nucleus;GO:0005730//nucleolus;GO:0030684//preribosome;GO:0030687//preribosome, large subunit precursor;GO:0031974//membrane-enclosed lumen;GO:0031981//nuclear lumen;GO:0	GO:0003674//molecular_function;GO:0003676//nucleic acid binding;GO:0003723//RNA binding;GO:0003729//mRNA binding;GO:0005488//binding;GO:0019843//rRNA binding;GO:0097159//organic cyclic compound binding;GO:1901363//heterocyclic compound binding	GO:0000463//maturation of LSU-rRNA from tricistronic rRNA transcript (SSU-rRNA, 5.8S rRNA, LSU-rRNA);GO:0000470//maturation of LSU-rRNA;GO:0006139//nucleobase-containing compound metabolic process;GO:0006364//rRNA processing;GO:0006396//RNA processing;GO:
EVM0002806	906	789	882	779	931	915	28.3	29.95	29.26	24.59	27.27	30.38	29.17	27.4133	-0.0896076	0.128687	0.400363	Coasy	XP_022174108.1 bifunctional coenzyme A synthase-like [Myzus persicae]	Metabolism;Metabolism	Global and overview maps;Metabolism of cofactors and vitamins	ko01100//Metabolic pathways;ko00770//Pantothenate and CoA biosynthesis	K02318;K02318	GO:0005575//cellular_component;GO:0005622//intracellular;GO:0005623//cell;GO:0005634//nucleus;GO:0005654//nucleoplasm;GO:0005737//cytoplasm;GO:0005739//mitochondrion;GO:0005740//mitochondrial envelope;GO:0005741//mitochondrial outer membrane;GO:0005759//m	GO:0000166//nucleotide binding;GO:0003674//molecular_function;GO:0003723//RNA binding;GO:0003824//catalytic activity;GO:0003919//FMN adenylyltransferase activity;GO:0004140//dephospho-CoA kinase activity;GO:0004595//pantetheine-phosphate adenylyltransfera	GO:0000003//reproduction;GO:0001667//ameboidal-type cell migration;GO:0002009//morphogenesis of an epithelium;GO:0002064//epithelial cell development;GO:0002065//columnar/cuboidal epithelial cell differentiation;GO:0002066//columnar/cuboidal epithelial ce
EVM0011801	2869	2606	2943	3067	2981	2619	27.34	30.17	29.79	29.53	26.63	26.52	29.1	27.56	-0.0784433	0.0607124	0.234923	ARHGEF11	XP_022178307.1 rho guanine nucleotide exchange factor 11 isoform X1 [Myzus persicae]	Human Diseases;Human Diseases;Human Diseases;Human Diseases;Cellular Processes;Organismal Systems;Organismal Systems;Organismal Systems;Human Diseases;Human Diseases;Organismal Systems;Organismal Systems	Cancers;Cancers;Infectious diseases;Infectious diseases;Cell motility;Development and regeneration;Circulatory system;Development;Infectious diseases;Infectious disease: bacterial;Immune system;Immune system	ko05200//Pathways in cancer;ko05205//Proteoglycans in cancer;ko05130//Pathogenic Escherichia coli infection;ko05163//Human cytomegalovirus infection;ko04810//Regulation of actin cytoskeleton;ko04361//Axon regeneration;ko04270//Vascular smooth muscle contr	K07532;K07532;K07532;K07532;K07532;K07532;K07532;K07532;K07532;K07532;K07532;K07532	GO:0005737//cytoplasm	GO:0005085//guanyl-nucleotide exchange factor activity	GO:0035556//intracellular signal transduction
EVM0004328	1223	1229	1174	1231	1406	1357	26.65	32.54	27.17	27.1	28.72	31.42	28.7867	29.08	0.0146265	0.0138112	0.0742232	AGO3	XP_029341051.1 piwi-like protein Ago3 [Acyrthosiphon pisum]	Organismal Systems	Development	ko04320//Dorso-ventral axis formation	K02156	-	GO:0003676//nucleic acid binding;GO:0005515//protein binding	-
EVM0014252	448	412	419	358	363	326	27.64	30.88	27.45	22.31	20.99	21.37	28.6567	21.5567	-0.410737	0.232381	0.578486	Galphai	XP_001945117.1 guanine nucleotide-binding protein G(i) subunit alpha [Acyrthosiphon pisum]	Human Diseases;Human Diseases;Environmental Information Processing;Human Diseases;Environmental Information Processing;Human Diseases;Organismal Systems;Human Diseases;Environmental Information Processing;Organismal Systems;Human Diseases;Organismal Syste	Cancers;Substance dependence;Signal transduction;Neurodegenerative diseases;Signal transduction;Infectious disease: viral;Nervous system;Infectious diseases;Signal transduction;Nervous system;Endocrine and metabolic diseases;Endocrine system;Endocrine sys	ko05200//Pathways in cancer;ko05034//Alcoholism;ko04024//cAMP signaling pathway;ko05012//Parkinson disease;ko04015//Rap1 signaling pathway;ko05170//Human immunodeficiency virus 1 infection;ko04723//Retrograde endocannabinoid signaling;ko05163//Human cytom	K04630;K04630;K04630;K04630;K04630;K04630;K04630;K04630;K04630;K04630;K04630;K04630;K04630;K04630;K04630;K04630;K04630;K04630;K04630;K04630;K04630;K04630;K04630;K04630;K04630;K04630;K04630;K04630;K04630;K04630;K04630;K04630;K04630;K04630;K04630;K04630;K04	GO:0005575//cellular_component;GO:0005622//intracellular;GO:0005623//cell;GO:0005737//cytoplasm;GO:0005834//heterotrimeric G-protein complex;GO:0005886//plasma membrane;GO:0005938//cell cortex;GO:0009898//cytoplasmic side of plasma membrane;GO:0016020//me	GO:0000166//nucleotide binding;GO:0001664//G-protein coupled receptor binding;GO:0001882//nucleoside binding;GO:0001883//purine nucleoside binding;GO:0003674//molecular_function;GO:0003676//nucleic acid binding;GO:0003677//DNA binding;GO:0003824//catalyti	GO:0000132//establishment of mitotic spindle orientation;GO:0000226//microtubule cytoskeleton organization;GO:0000278//mitotic cell cycle;GO:0000578//embryonic axis specification;GO:0001709//cell fate determination;GO:0001885//endothelial cell development
EVM0005466	537	459	559	439	465	443	27.29	28.34	30.16	22.54	22.15	23.92	28.5967	22.87	-0.322391	0.572631	0.895081	--	XP_001949105.3 protein SEC13 homolog [Acyrthosiphon pisum]	Genetic Information Processing;Genetic Information Processing;Environmental Information Processing	Translation;Folding, sorting and degradation;Signal transduction	ko03013//RNA transport;ko04141//Protein processing in endoplasmic reticulum;ko04150//mTOR signaling pathway	K14004;K14004;K14004	GO:0000139//Golgi membrane;GO:0000323//lytic vacuole;GO:0000775//chromosome, centromeric region;GO:0000776//kinetochore;GO:0000785//chromatin;GO:0005575//cellular_component;GO:0005622//intracellular;GO:0005623//cell;GO:0005634//nucleus;GO:0005635//nuclear	GO:0003674//molecular_function;GO:0003682//chromatin binding;GO:0005198//structural molecule activity;GO:0005488//binding;GO:0005515//protein binding;GO:0042802//identical protein binding	GO:0000070//mitotic sister chromatid segregation;GO:0000278//mitotic cell cycle;GO:0000280//nuclear division;GO:0000819//sister chromatid segregation;GO:0002164//larval development;GO:0002165//instar larval or pupal development;GO:0002168//instar larval d
EVM0014008	1313	905	884	1402	1474	1101	33.57	28.11	24	36.21	35.33	29.91	28.56	33.8167	0.243738	0.000724681	0.00568699	SLC18B1	XP_001952582.2 MFS-type transporter SLC18B1 [Acyrthosiphon pisum]	-	-	-	-	GO:0005575//cellular_component;GO:0005623//cell;GO:0005886//plasma membrane;GO:0005887//integral component of plasma membrane;GO:0016020//membrane;GO:0016021//integral component of membrane;GO:0031224//intrinsic component of membrane;GO:0031226//intrinsic	GO:0003674//molecular_function;GO:0005215//transporter activity;GO:0015169//glycerol-3-phosphate transmembrane transporter activity;GO:0022857//transmembrane transporter activity	GO:0006810//transport;GO:0008150//biological_process;GO:0015794//glycerol-3-phosphate transport;GO:0051179//localization;GO:0051234//establishment of localization;GO:0055085//transmembrane transport
EVM0004454	313	275	255	248	316	236	29.17	31.14	25.24	23.35	27.61	23.37	28.5167	24.7767	-0.202823	0.721144	0.948064	GOSR1	XP_001949082.2 Golgi SNAP receptor complex member 1 [Acyrthosiphon pisum]	Genetic Information Processing	Folding, sorting and degradation	ko04130//SNARE interactions in vesicular transport	K08495	GO:0000138//Golgi trans cisterna;GO:0000139//Golgi membrane;GO:0005575//cellular_component;GO:0005622//intracellular;GO:0005623//cell;GO:0005737//cytoplasm;GO:0005794//Golgi apparatus;GO:0005795//Golgi stack;GO:0005797//Golgi medial cisterna;GO:0005801//c	GO:0000149//SNARE binding;GO:0003674//molecular_function;GO:0005484//SNAP receptor activity;GO:0005488//binding;GO:0005515//protein binding;GO:0005524//ATP binding	GO:0006810//transport;GO:0006886//intracellular protein transport;GO:0006888//ER to Golgi vesicle-mediated transport;GO:0006890//retrograde vesicle-mediated transport, Golgi to ER;GO:0006891//intra-Golgi vesicle-mediated transport;GO:0006906//vesicle fusi
EVM0005782	660	610	688	738	749	680	26.44	29.69	29.27	29.87	28.13	28.95	28.4667	28.9833	0.02595	0.00896278	0.0509845	--	NP_001155936.1 transmembrane protein 192-like [Acyrthosiphon pisum]	-	-	-	-	GO:0000323//lytic vacuole;GO:0005575//cellular_component;GO:0005622//intracellular;GO:0005623//cell;GO:0005634//nucleus;GO:0005654//nucleoplasm;GO:0005737//cytoplasm;GO:0005764//lysosome;GO:0005765//lysosomal membrane;GO:0005768//endosome;GO:0005770//late	GO:0003674//molecular_function;GO:0005488//binding;GO:0005515//protein binding;GO:0042802//identical protein binding;GO:0042803//protein homodimerization activity;GO:0046983//protein dimerization activity	-
EVM0005006	900	758	837	793	802	825	28.32	28.98	27.97	25.21	23.66	27.59	28.4233	25.4867	-0.157333	0.361714	0.73225	B3galt4	XP_003244510.1 uncharacterized protein LOC100573840 [Acyrthosiphon pisum]	-	-	-	-	GO:0000139//Golgi membrane;GO:0005575//cellular_component;GO:0005622//intracellular;GO:0005623//cell;GO:0005737//cytoplasm;GO:0005794//Golgi apparatus;GO:0012505//endomembrane system;GO:0016020//membrane;GO:0016021//integral component of membrane;GO:00310	GO:0003674//molecular_function;GO:0003824//catalytic activity;GO:0008378//galactosyltransferase activity;GO:0016740//transferase activity;GO:0016757//transferase activity, transferring glycosyl groups;GO:0016758//transferase activity, transferring hexosyl	GO:0006464//cellular protein modification process;GO:0006486//protein glycosylation;GO:0006807//nitrogen compound metabolic process;GO:0008150//biological_process;GO:0008152//metabolic process;GO:0009058//biosynthetic process;GO:0009059//macromolecule bio
EVM0013645	1322	1182	1509	1080	1121	998	25.85	28.08	31.34	21.34	20.55	20.74	28.4233	20.8767	-0.445184	0.0803467	0.289323	Clbn	XP_001945685.2 nuclear export mediator factor NEMF homolog [Acyrthosiphon pisum]	-	-	-	-	GO:0005575//cellular_component;GO:0005622//intracellular;GO:0005623//cell;GO:0005634//nucleus;GO:0005737//cytoplasm;GO:0010494//cytoplasmic stress granule;GO:0032991//macromolecular complex;GO:0035770//ribonucleoprotein granule;GO:0036464//cytoplasmic rib	GO:0000049//tRNA binding;GO:0003674//molecular_function;GO:0003676//nucleic acid binding;GO:0003723//RNA binding;GO:0003729//mRNA binding;GO:0005488//binding;GO:0043021//ribonucleoprotein complex binding;GO:0043023//ribosomal large subunit binding;GO:0044	GO:0006412//translation;GO:0006414//translational elongation;GO:0006417//regulation of translation;GO:0006508//proteolysis;GO:0006511//ubiquitin-dependent protein catabolic process;GO:0006518//peptide metabolic process;GO:0006611//protein export from nucl
EVM0005501	1887	1635	1854	1775	1629	1416	27.54	28.99	28.73	26.17	22.29	21.96	28.42	23.4733	-0.275884	0.878505	0.964835	fcho2	XP_008188561.2 F-BAR domain only protein 2 isoform X1 [Acyrthosiphon pisum]	-	-	-	-	GO:0005575//cellular_component;GO:0005622//intracellular;GO:0005623//cell;GO:0005737//cytoplasm;GO:0005886//plasma membrane;GO:0005905//coated pit;GO:0012505//endomembrane system;GO:0016020//membrane;GO:0016021//integral component of membrane;GO:0044424//	GO:0003674//molecular_function;GO:0005085//guanyl-nucleotide exchange factor activity;GO:0005488//binding;GO:0005515//protein binding;GO:0005543//phospholipid binding;GO:0008289//lipid binding;GO:0035612//AP-2 adaptor complex binding;GO:0043167//ion bindi	GO:0006810//transport;GO:0006897//endocytosis;GO:0006898//receptor-mediated endocytosis;GO:0007264//small GTPase mediated signal transduction;GO:0008150//biological_process;GO:0016192//vesicle-mediated transport;GO:0051179//localization;GO:0051234//establ
EVM0013942	1389	1139	1223	1218	1159	1039	29.05	28.95	27.17	25.74	22.73	23.1	28.39	23.8567	-0.25099	0.949897	0.989938	HDAC4	XP_008185948.1 histone deacetylase 4 isoform X6 [Acyrthosiphon pisum]	Human Diseases;Human Diseases;Human Diseases;Environmental Information Processing	Cancers;Substance dependence;Cancers;Signal transduction	ko05203//Viral carcinogenesis;ko05034//Alcoholism;ko05206//MicroRNAs in cancer;ko04371//Apelin signaling pathway	K11406;K11406;K11406;K11406	GO:0000118//histone deacetylase complex;GO:0005575//cellular_component;GO:0005622//intracellular;GO:0005623//cell;GO:0005634//nucleus;GO:0005654//nucleoplasm;GO:0005737//cytoplasm;GO:0005829//cytosol;GO:0031974//membrane-enclosed lumen;GO:0031981//nuclear	GO:0003674//molecular_function;GO:0003712//transcription cofactor activity;GO:0003714//transcription corepressor activity;GO:0003824//catalytic activity;GO:0004407//histone deacetylase activity;GO:0005488//binding;GO:0005515//protein binding;GO:0005516//c	GO:0000122//negative regulation of transcription from RNA polymerase II promoter;GO:0003008//system process;GO:0006139//nucleobase-containing compound metabolic process;GO:0006325//chromatin organization;GO:0006351//transcription, DNA-templated;GO:0006355
EVM0015595	648	516	503	426	479	442	30.5	29.51	25.14	20.26	21.13	22.11	28.3833	21.1667	-0.42325	0.188429	0.514472	--	XP_022174131.1 SAYSvFN domain-containing protein 1 [Myzus persicae]	-	-	-	-	-	-	-
EVM0008609	496	480	450	376	396	318	26.82	31.54	25.84	20.54	20.08	18.27	28.0667	19.63	-0.515798	0.0580473	0.227877	--	XP_016662292.1 uncharacterized protein LOC100160059 [Acyrthosiphon pisum]	-	-	-	-	GO:0005634//nucleus;GO:0043189//H4/H2A histone acetyltransferase complex	-	GO:0006355//regulation of transcription, DNA-templated
EVM0014566	1111	1002	1041	906	1187	895	27.15	29.76	27.02	22.37	27.2	23.25	27.9767	24.2733	-0.204852	0.628576	0.91686	PPM1L	XP_022181553.1 protein phosphatase 1L [Myzus persicae]	-	-	-	-	GO:0005575//cellular_component;GO:0005622//intracellular;GO:0005623//cell;GO:0005634//nucleus;GO:0005737//cytoplasm;GO:0005783//endoplasmic reticulum;GO:0005789//endoplasmic reticulum membrane;GO:0009338//exodeoxyribonuclease V complex;GO:0012505//endomem	GO:0003674//molecular_function;GO:0003824//catalytic activity;GO:0004721//phosphoprotein phosphatase activity;GO:0004722//protein serine/threonine phosphatase activity;GO:0005488//binding;GO:0008854//exodeoxyribonuclease V activity;GO:0016787//hydrolase a	GO:0000165//MAPK cascade;GO:0006281//DNA repair;GO:0006310//DNA recombination;GO:0006464//cellular protein modification process;GO:0006468//protein phosphorylation;GO:0006470//protein dephosphorylation;GO:0006629//lipid metabolic process;GO:0006643//membr
EVM0008327	1837	1516	1801	1747	1463	1379	27.54	27.61	28.67	26.46	20.56	21.97	27.94	22.9967	-0.280907	0.863214	0.957919	sli	XP_029342754.1 protein slit isoform X1 [Acyrthosiphon pisum]	Organismal Systems;Organismal Systems	Development and regeneration;Development	ko04361//Axon regeneration;ko04360//Axon guidance	K06839;K06839	-	GO:0005515//protein binding	GO:0006383//transcription from RNA polymerase III promoter
EVM0007243	1220	982	1071	1046	1304	1096	28.72	28.09	26.77	24.88	28.78	27.42	27.86	27.0267	-0.0438117	0.0291663	0.134645	RAB5C	XP_001944241.1 ras-related protein Rab-5C [Acyrthosiphon pisum]	Cellular Processes;Human Diseases;Environmental Information Processing;Cellular Processes;Human Diseases;Organismal Systems;Human Diseases	Transport and catabolism;Infectious diseases;Signal transduction;Transport and catabolism;Infectious diseases;Excretory system;Infectious diseases	ko04144//Endocytosis;ko05132//Salmonella infection;ko04014//Ras signaling pathway;ko04145//Phagosome;ko05152//Tuberculosis;ko04962//Vasopressin-regulated water reabsorption;ko05146//Amoebiasis	K07889;K07889;K07889;K07889;K07889;K07889;K07889	GO:0005575//cellular_component;GO:0005622//intracellular;GO:0005623//cell;GO:0005737//cytoplasm;GO:0005768//endosome;GO:0005769//early endosome;GO:0005886//plasma membrane;GO:0005938//cell cortex;GO:0010008//endosome membrane;GO:0012505//endomembrane syst	GO:0000166//nucleotide binding;GO:0001882//nucleoside binding;GO:0001883//purine nucleoside binding;GO:0003674//molecular_function;GO:0003824//catalytic activity;GO:0003924//GTPase activity;GO:0005488//binding;GO:0005515//protein binding;GO:0005525//GTP b	GO:0000003//reproduction;GO:0000902//cell morphogenesis;GO:0000904//cell morphogenesis involved in differentiation;GO:0001667//ameboidal-type cell migration;GO:0001700//embryonic development via the syncytial blastoderm;GO:0002009//morphogenesis of an epi
EVM0004992	1821	1660	1953	1328	1489	1281	25.71	28.47	29.28	18.94	19.71	19.22	27.82	19.29	-0.528269	0.00260172	0.017571	C05D11.1	XP_001944788.2 uncharacterized protein C05D11.1 [Acyrthosiphon pisum]	-	-	-	-	GO:0005575//cellular_component;GO:0005622//intracellular;GO:0005623//cell;GO:0005737//cytoplasm;GO:0005739//mitochondrion;GO:0043226//organelle;GO:0043227//membrane-bounded organelle;GO:0043229//intracellular organelle;GO:0043231//intracellular membrane-b	GO:0003674//molecular_function;GO:0003824//catalytic activity;GO:0004175//endopeptidase activity;GO:0004222//metalloendopeptidase activity;GO:0005488//binding;GO:0008233//peptidase activity;GO:0008237//metallopeptidase activity;GO:0016787//hydrolase activ	GO:0006508//proteolysis;GO:0006807//nitrogen compound metabolic process;GO:0006996//organelle organization;GO:0007005//mitochondrion organization;GO:0008150//biological_process;GO:0008152//metabolic process;GO:0009056//catabolic process;GO:0009057//macrom
EVM0009150	551	477	550	425	491	547	26.7	28.08	28.3	20.81	22.3	28.16	27.6933	23.7567	-0.221206	0.810683	0.950227	RMND5A	XP_022171994.1 protein RMD5 homolog A [Myzus persicae]	-	-	-	-	GO:0005575//cellular_component;GO:0005622//intracellular;GO:0005623//cell;GO:0005634//nucleus;GO:0005737//cytoplasm;GO:0032991//macromolecular complex;GO:0034657//GID complex;GO:0043226//organelle;GO:0043227//membrane-bounded organelle;GO:0043229//intrace	-	GO:0006508//proteolysis;GO:0006511//ubiquitin-dependent protein catabolic process;GO:0006807//nitrogen compound metabolic process;GO:0008150//biological_process;GO:0008152//metabolic process;GO:0009056//catabolic process;GO:0009057//macromolecule cataboli
EVM0004624	1129	1060	1090	1071	1237	1055	26.17	29.86	26.84	25.09	26.89	25.99	27.6233	25.99	-0.0879308	0.0720623	0.268019	APMAP	XP_001947674.2 LOW QUALITY PROTEIN: adipocyte plasma membrane-associated protein [Acyrthosiphon pisum]	-	-	-	-	GO:0005575//cellular_component;GO:0005622//intracellular;GO:0005623//cell;GO:0005737//cytoplasm;GO:0005783//endoplasmic reticulum;GO:0009986//cell surface;GO:0012505//endomembrane system;GO:0016020//membrane;GO:0016021//integral component of membrane;GO:0	GO:0003674//molecular_function;GO:0003824//catalytic activity;GO:0004064//arylesterase activity;GO:0005515//protein binding;GO:0016787//hydrolase activity;GO:0016788//hydrolase activity, acting on ester bonds;GO:0016829//lyase activity;GO:0016840//carbon-	GO:0008150//biological_process;GO:0008152//metabolic process;GO:0009058//biosynthetic process
EVM0013284	535	403	527	296	379	272	27.81	25.45	29.09	15.55	18.47	15.02	27.45	16.3467	-0.74781	0.000363321	0.00306952	fam136a	XP_022160074.1 protein FAM136A-like [Myzus persicae]	-	-	-	-	GO:0005575//cellular_component;GO:0005622//intracellular;GO:0005623//cell;GO:0005737//cytoplasm;GO:0044424//intracellular part;GO:0044464//cell part	-	-
EVM0006385	596	497	551	463	514	443	27.48	27.84	26.98	21.57	22.22	21.71	27.4333	21.8333	-0.329398	0.503443	0.850231	ldp-1	XP_008179776.1 saccharopine dehydrogenase-like oxidoreductase [Acyrthosiphon pisum]	-	-	-	-	-	GO:0003824//catalytic activity;GO:0003854//3-beta-hydroxy-delta5-steroid dehydrogenase activity;GO:0016491//oxidoreductase activity;GO:0016616//oxidoreductase activity, acting on the CH-OH group of donors, NAD or NADP as acceptor	GO:0006694//steroid biosynthetic process;GO:0055114//oxidation-reduction process
EVM0013548	1225	1021	978	1465	2161	960	28.7	29.07	24.34	34.68	47.47	23.9	27.37	35.35	0.369115	0.00183263	0.0128187	CTSB	NP_001119618.1 cathepsin B-84 precursor [Acyrthosiphon pisum]	Cellular Processes;Cellular Processes;Cellular Processes;Organismal Systems;Organismal Systems;Organismal Systems	Transport and catabolism;Transport and catabolism;Cell growth and death;Immune system;Endocrine system;Immune system	ko04142//Lysosome;ko04140//Autophagy - animal;ko04210//Apoptosis;ko04621//NOD-like receptor signaling pathway;ko04924//Renin secretion;ko04612//Antigen processing and presentation	K01363;K01363;K01363;K01363;K01363;K01363	-	GO:0004197//cysteine-type endopeptidase activity;GO:0008234//cysteine-type peptidase activity	GO:0006508//proteolysis;GO:0050790//regulation of catalytic activity
EVM0013835	2031	1801	1679	2172	2202	2262	27.6	29.73	24.23	29.82	28.05	32.66	27.1867	30.1767	0.150534	0.000261396	0.00227125	ATP13A3	XP_008180225.1 probable cation-transporting ATPase 13A3 [Acyrthosiphon pisum]	-	-	-	-	GO:0000323//lytic vacuole;GO:0005575//cellular_component;GO:0005622//intracellular;GO:0005623//cell;GO:0005737//cytoplasm;GO:0005764//lysosome;GO:0005765//lysosomal membrane;GO:0005768//endosome;GO:0005770//late endosome;GO:0005771//multivesicular body;GO	GO:0000166//nucleotide binding;GO:0003674//molecular_function;GO:0003824//catalytic activity;GO:0004008//copper-exporting ATPase activity;GO:0004647//phosphoserine phosphatase activity;GO:0005215//transporter activity;GO:0005375//copper ion transmembrane	GO:0002791//regulation of peptide secretion;GO:0002793//positive regulation of peptide secretion;GO:0006464//cellular protein modification process;GO:0006468//protein phosphorylation;GO:0006545//glycine biosynthetic process;GO:0006564//L-serine biosynthet
EVM0001318	1370	1136	1346	1768	1666	1696	26.71	26.9	27.87	34.84	30.45	35.14	27.16	33.4767	0.301672	9.98e-08	1.45e-06	Pkn	XP_003245438.1 serine/threonine-protein kinase N isoform X1 [Acyrthosiphon pisum]	Environmental Information Processing;Organismal Systems;Human Diseases	Signal transduction;Immune system;Infectious disease: bacterial	ko04151//PI3K-Akt signaling pathway;ko04621//NOD-like receptor signaling pathway;ko05135//Yersinia infection	K23691;K23691;K23691	GO:0001726//ruffle;GO:0005575//cellular_component;GO:0005622//intracellular;GO:0005623//cell;GO:0005634//nucleus;GO:0005654//nucleoplasm;GO:0005737//cytoplasm;GO:0005768//endosome;GO:0005769//early endosome;GO:0005829//cytosol;GO:0005856//cytoskeleton;GO:	GO:0000166//nucleotide binding;GO:0003674//molecular_function;GO:0003824//catalytic activity;GO:0004672//protein kinase activity;GO:0004674//protein serine/threonine kinase activity;GO:0004697//protein kinase C activity;GO:0005488//binding;GO:0005524//ATP	GO:0000271//polysaccharide biosynthetic process;GO:0000278//mitotic cell cycle;GO:0000281//mitotic cytokinesis;GO:0000910//cytokinesis;GO:0001932//regulation of protein phosphorylation;GO:0001934//positive regulation of protein phosphorylation;GO:0005975/
EVM0011866	776	665	791	634	689	566	26.06	27.14	28.22	21.52	21.7	20.2	27.14	21.14	-0.360445	0.32695	0.693798	Nsd3	XP_001944866.2 uncharacterized protein LOC100167153 [Acyrthosiphon pisum]	-	-	-	-	-	-	-
EVM0014474	3588	3363	3465	4122	4102	4904	25.56	29.11	26.22	29.67	27.4	37.13	26.9633	31.4	0.219766	0.000135147	0.00125307	Ptp10D	XP_001947832.2 tyrosine-protein phosphatase 10D [Acyrthosiphon pisum]	Cellular Processes	Cellular community - eukaryotes	ko04520//Adherens junction	K05694	GO:0005575//cellular_component;GO:0005622//intracellular;GO:0005623//cell;GO:0005886//plasma membrane;GO:0005887//integral component of plasma membrane;GO:0016020//membrane;GO:0016021//integral component of membrane;GO:0016324//apical plasma membrane;GO:0	GO:0003674//molecular_function;GO:0003824//catalytic activity;GO:0004721//phosphoprotein phosphatase activity;GO:0004725//protein tyrosine phosphatase activity;GO:0004842//ubiquitin-protein transferase activity;GO:0004888//transmembrane signaling receptor	GO:0000902//cell morphogenesis;GO:0000904//cell morphogenesis involved in differentiation;GO:0001655//urogenital system development;GO:0001708//cell fate specification;GO:0001822//kidney development;GO:0001977//renal system process involved in regulation
EVM0011515	3618	3314	3759	3024	2682	2949	25.13	27.97	27.73	21.22	17.46	21.77	26.9433	20.15	-0.419149	0.164694	0.472111	--	XP_029345726.1 uncharacterized protein LOC100161772 isoform X5 [Acyrthosiphon pisum]	-	-	-	-	GO:0005575//cellular_component;GO:0005623//cell;GO:0005886//plasma membrane;GO:0016020//membrane;GO:0044464//cell part;GO:0071944//cell periphery	GO:0003674//molecular_function	GO:0007275//multicellular organism development;GO:0007399//nervous system development;GO:0008037//cell recognition;GO:0008038//neuron recognition;GO:0008039//synaptic target recognition;GO:0008150//biological_process;GO:0009987//cellular process;GO:002200
EVM0001660	1250	1029	1154	1083	1062	980	27.06	27.06	26.53	23.69	21.55	22.54	26.8833	22.5933	-0.250815	0.949334	0.989938	--	XP_003245388.1 zinc finger protein 2 isoform X2 [Acyrthosiphon pisum]	-	-	-	-	GO:0005576//extracellular region;GO:0005634//nucleus	GO:0008270//zinc ion binding;GO:0019871//sodium channel inhibitor activity	GO:0009405//pathogenesis
EVM0005666	2371	2103	2009	3807	3450	3184	27.03	29.13	24.32	43.86	36.87	38.57	26.8267	39.7667	0.567892	7.58e-13	1.69e-11	--	XP_008182411.1 uncharacterized protein LOC103309243 [Acyrthosiphon pisum]	-	-	-	-	-	GO:0004190//aspartic-type endopeptidase activity	GO:0006508//proteolysis
EVM0000693	963	810	982	824	834	659	25.91	26.48	28.06	22.4	21.04	18.84	26.8167	20.76	-0.369323	0.331682	0.698644	TBC1D22B	XP_001948071.2 TBC1 domain family member 22B isoform X1 [Acyrthosiphon pisum]	-	-	-	-	GO:0005575//cellular_component;GO:0005622//intracellular;GO:0005623//cell;GO:0005737//cytoplasm;GO:0005739//mitochondrion;GO:0005794//Golgi apparatus;GO:0005795//Golgi stack;GO:0012505//endomembrane system;GO:0031984//organelle subcompartment;GO:0043226//	GO:0003674//molecular_function;GO:0005096//GTPase activator activity;GO:0005488//binding;GO:0005515//protein binding;GO:0008047//enzyme activator activity;GO:0017016//Ras GTPase binding;GO:0017137//Rab GTPase binding;GO:0019899//enzyme binding;GO:0030234/	GO:0006810//transport;GO:0006886//intracellular protein transport;GO:0008104//protein localization;GO:0008150//biological_process;GO:0015031//protein transport;GO:0015833//peptide transport;GO:0016192//vesicle-mediated transport;GO:0031338//regulation of
EVM0009794	907	692	826	588	759	582	27.79	25.76	26.88	18.21	21.81	18.95	26.81	19.6567	-0.447753	0.0850076	0.301639	WARS1	NP_001155620.1 tryptophanyl-tRNA synthetase-like [Acyrthosiphon pisum]	Genetic Information Processing	Translation	ko00970//Aminoacyl-tRNA biosynthesis	K01867	GO:0005575//cellular_component;GO:0005622//intracellular;GO:0005623//cell;GO:0005634//nucleus;GO:0005737//cytoplasm;GO:0005829//cytosol;GO:0032991//macromolecular complex;GO:0043226//organelle;GO:0043227//membrane-bounded organelle;GO:0043229//intracellul	GO:0000166//nucleotide binding;GO:0003674//molecular_function;GO:0003824//catalytic activity;GO:0004812//aminoacyl-tRNA ligase activity;GO:0004830//tryptophan-tRNA ligase activity;GO:0004831//tyrosine-tRNA ligase activity;GO:0004857//enzyme inhibitor acti	GO:0000902//cell morphogenesis;GO:0000904//cell morphogenesis involved in differentiation;GO:0001525//angiogenesis;GO:0001568//blood vessel development;GO:0001932//regulation of protein phosphorylation;GO:0001933//negative regulation of protein phosphoryl
EVM0008555	1564	1426	1768	1391	1789	2200	24.27	26.88	29.14	21.81	26.03	36.28	26.7633	28.04	0.0672285	0.0530739	0.213186	Abcg1	XP_001952483.1 ATP-binding cassette sub-family G member 4 [Acyrthosiphon pisum]	Environmental Information Processing	Membrane transport	ko02010//ABC transporters	K05679	GO:0005575//cellular_component;GO:0005887//integral component of plasma membrane;GO:0009380//excinuclease repair complex;GO:0009898//cytoplasmic side of plasma membrane;GO:0016020//membrane;GO:0016021//integral component of membrane;GO:0043190//ATP-bindin	GO:0003674//molecular_function;GO:0003723//RNA binding;GO:0003724//RNA helicase activity;GO:0003924//GTPase activity;GO:0004798//thymidylate kinase activity;GO:0005260//channel-conductance-controlling ATPase activity;GO:0005319//lipid transporter activity	GO:0000910//cytokinesis;GO:0006289//nucleotide-excision repair;GO:0006412//translation;GO:0006810//transport;GO:0006817//phosphate ion transport;GO:0006824//cobalt ion transport;GO:0006855//drug transmembrane transport;GO:0006869//lipid transport;GO:00076
EVM0015923	160	146	169	104	155	131	24.85	27.55	27.88	16.32	22.57	21.62	26.76	20.17	-0.407867	0.432395	0.799791	mtpn	NP_001155413.1 myotrophin-like [Acyrthosiphon pisum]	-	-	-	-	GO:0005575//cellular_component;GO:0005622//intracellular;GO:0005623//cell;GO:0005634//nucleus;GO:0005737//cytoplasm;GO:0005829//cytosol;GO:0005856//cytoskeleton;GO:0008290//F-actin capping protein complex;GO:0015629//actin cytoskeleton;GO:0030424//axon;GO	GO:0003674//molecular_function;GO:0003676//nucleic acid binding;GO:0003677//DNA binding;GO:0005488//binding;GO:0005515//protein binding;GO:0043565//sequence-specific DNA binding;GO:0044877//macromolecular complex binding;GO:0097159//organic cyclic compoun	GO:0001558//regulation of cell growth;GO:0006355//regulation of transcription, DNA-templated;GO:0006417//regulation of translation;GO:0006584//catecholamine metabolic process;GO:0006725//cellular aromatic compound metabolic process;GO:0006807//nitrogen co
EVM0006249	459	425	447	221	408	355	25.26	28.41	26.12	12.29	21.05	20.76	26.5967	18.0333	-0.560579	0.103554	0.344803	PIGM	XP_001948833.3 GPI mannosyltransferase 1 isoform X1 [Acyrthosiphon pisum]	Metabolism;Metabolism	Global and overview maps;Glycan biosynthesis and metabolism	ko01100//Metabolic pathways;ko00563//Glycosylphosphatidylinositol(GPI)-anchor biosynthesis	K05284;K05284	GO:0005575//cellular_component;GO:0005622//intracellular;GO:0005623//cell;GO:0005737//cytoplasm;GO:0005783//endoplasmic reticulum;GO:0005789//endoplasmic reticulum membrane;GO:0012505//endomembrane system;GO:0016020//membrane;GO:0016021//integral componen	GO:0000030//mannosyltransferase activity;GO:0003674//molecular_function;GO:0003824//catalytic activity;GO:0004376//glycolipid mannosyltransferase activity;GO:0016740//transferase activity;GO:0016757//transferase activity, transferring glycosyl groups;GO:0	GO:0006464//cellular protein modification process;GO:0006497//protein lipidation;GO:0006505//GPI anchor metabolic process;GO:0006506//GPI anchor biosynthetic process;GO:0006629//lipid metabolic process;GO:0006643//membrane lipid metabolic process;GO:00066
EVM0008658	602	519	618	403	523	447	25.39	26.59	27.68	17.17	20.68	20.03	26.5533	19.2933	-0.460791	0.0831024	0.29632	mRpS7	NP_001155408.1 mitochondrial ribosomal protein S7-like [Acyrthosiphon pisum]	Genetic Information Processing	Translation	ko03010//Ribosome	K02992	GO:0000313//organellar ribosome;GO:0000314//organellar small ribosomal subunit;GO:0005575//cellular_component;GO:0005622//intracellular;GO:0005623//cell;GO:0005737//cytoplasm;GO:0005739//mitochondrion;GO:0005740//mitochondrial envelope;GO:0005743//mitocho	GO:0003674//molecular_function;GO:0003676//nucleic acid binding;GO:0003723//RNA binding;GO:0003729//mRNA binding;GO:0003735//structural constituent of ribosome;GO:0005198//structural molecule activity;GO:0005488//binding;GO:0019843//rRNA binding;GO:009715	GO:0000028//ribosomal small subunit assembly;GO:0006412//translation;GO:0006414//translational elongation;GO:0006415//translational termination;GO:0006518//peptide metabolic process;GO:0006807//nitrogen compound metabolic process;GO:0006996//organelle org
EVM0014002	758	695	801	700	750	681	24.59	27.4	27.6	22.95	22.81	23.48	26.53	23.08	-0.200981	0.587798	0.89965	Ankle1	XP_001945075.2 ankyrin repeat and LEM domain-containing protein 1 [Acyrthosiphon pisum]	-	-	-	-	GO:0005575//cellular_component;GO:0005622//intracellular;GO:0005623//cell;GO:0005737//cytoplasm;GO:0044424//intracellular part;GO:0044464//cell part	GO:0003674//molecular_function;GO:0003824//catalytic activity;GO:0004518//nuclease activity;GO:0004519//endonuclease activity;GO:0004520//endodeoxyribonuclease activity;GO:0004536//deoxyribonuclease activity;GO:0005488//binding;GO:0005515//protein binding	GO:0000003//reproduction;GO:0000737//DNA catabolic process, endonucleolytic;GO:0006139//nucleobase-containing compound metabolic process;GO:0006259//DNA metabolic process;GO:0006281//DNA repair;GO:0006308//DNA catabolic process;GO:0006508//proteolysis;GO:
EVM0009889	764	719	802	570	633	629	24.32	27.81	27.11	18.33	18.89	21.28	26.4133	19.5	-0.437792	0.111628	0.363972	Nsun2	XP_008188068.1 tRNA (cytosine(34)-C(5))-methyltransferase [Acyrthosiphon pisum]	-	-	-	-	GO:0005575//cellular_component;GO:0005622//intracellular;GO:0005623//cell;GO:0005634//nucleus;GO:0005654//nucleoplasm;GO:0005730//nucleolus;GO:0005737//cytoplasm;GO:0005819//spindle;GO:0005856//cytoskeleton;GO:0015630//microtubule cytoskeleton;GO:0031974/	GO:0000049//tRNA binding;GO:0003674//molecular_function;GO:0003676//nucleic acid binding;GO:0003723//RNA binding;GO:0003824//catalytic activity;GO:0005488//binding;GO:0008168//methyltransferase activity;GO:0008173//RNA methyltransferase activity;GO:000817	GO:0000003//reproduction;GO:0000075//cell cycle checkpoint;GO:0000154//rRNA modification;GO:0000302//response to reactive oxygen species;GO:0001510//RNA methylation;GO:0001942//hair follicle development;GO:0002097//tRNA wobble base modification;GO:0002101
EVM0005340	733	828	940	866	929	751	21.21	29.1	28.88	25.31	25.2	23.09	26.3967	24.5333	-0.105612	0.2644	0.622657	path	XP_001944829.2 proton-coupled amino acid transporter-like protein pathetic [Acyrthosiphon pisum]	Organismal Systems	Digestive system	ko04974//Protein digestion and absorption	K14209	-	-	-
EVM0008236	1461	1285	1502	1268	1599	1908	25.04	26.75	27.33	21.95	25.69	34.75	26.3733	27.4633	0.0584268	0.0407544	0.174345	vanin-like	XP_001947951.2 vanin-like protein 2 isoform X1 [Acyrthosiphon pisum]	Metabolism;Organismal Systems;Metabolism	Global and overview maps;Digestive system;Metabolism of cofactors and vitamins	ko01100//Metabolic pathways;ko04977//Vitamin digestion and absorption;ko00780//Biotin metabolism	K01435;K01435;K01435	GO:0005575//cellular_component;GO:0005576//extracellular region;GO:0005615//extracellular space;GO:0005737//cytoplasm;GO:0016021//integral component of membrane;GO:0044421//extracellular region part	GO:0000257//nitrilase activity;GO:0003674//molecular_function;GO:0003824//catalytic activity;GO:0016410//N-acyltransferase activity;GO:0016787//hydrolase activity;GO:0016810//hydrolase activity, acting on carbon-nitrogen (but not peptide) bonds;GO:0016811	GO:0006082//organic acid metabolic process;GO:0006497//protein lipidation;GO:0006732//coenzyme metabolic process;GO:0006766//vitamin metabolic process;GO:0006767//water-soluble vitamin metabolic process;GO:0006768//biotin metabolic process;GO:0006790//sul
EVM0000937	880	761	790	759	849	774	26.32	27.65	25.09	22.93	23.8	24.6	26.3533	23.7767	-0.148439	0.277636	0.637292	CG5065	XP_029343506.1 fatty acyl-CoA reductase 1 [Acyrthosiphon pisum]	Cellular Processes;Organismal Systems	Transport and catabolism;Aging	ko04146//Peroxisome;ko04212//Longevity regulating pathway - worm	K13356;K13356	-	GO:0003824//catalytic activity;GO:0003854//3-beta-hydroxy-delta5-steroid dehydrogenase activity;GO:0004043//L-aminoadipate-semialdehyde dehydrogenase activity;GO:0008460//dTDP-glucose 4,6-dehydratase activity;GO:0008831//dTDP-4-dehydrorhamnose reductase a	GO:0005975//carbohydrate metabolic process;GO:0006694//steroid biosynthetic process;GO:0009243//O antigen biosynthetic process;GO:0019305//dTDP-rhamnose biosynthetic process;GO:0019878//lysine biosynthetic process via aminoadipic acid;GO:0055114//oxidatio
EVM0001885	649	576	692	503	686	596	24.59	26.52	27.84	19.26	24.37	24	26.3167	22.5433	-0.223276	0.80151	0.950227	Hat1	XP_001943767.1 histone acetyltransferase type B catalytic subunit [Acyrthosiphon pisum]	Human Diseases	Substance dependence	ko05034//Alcoholism	K11303	GO:0000123//histone acetyltransferase complex;GO:0000228//nuclear chromosome;GO:0000781//chromosome, telomeric region;GO:0000785//chromatin;GO:0000790//nuclear chromatin;GO:0005575//cellular_component;GO:0005622//intracellular;GO:0005623//cell;GO:0005634/	GO:0003674//molecular_function;GO:0003682//chromatin binding;GO:0003824//catalytic activity;GO:0004402//histone acetyltransferase activity;GO:0005488//binding;GO:0005515//protein binding;GO:0008080//N-acetyltransferase activity;GO:0010485//H4 histone acet	GO:0000302//response to reactive oxygen species;GO:0001558//regulation of cell growth;GO:0006139//nucleobase-containing compound metabolic process;GO:0006259//DNA metabolic process;GO:0006281//DNA repair;GO:0006323//DNA packaging;GO:0006325//chromatin org
EVM0008777	839	627	667	614	791	679	28.6	25.97	24.15	21.15	25.28	24.6	26.24	23.6767	-0.148302	0.386927	0.758883	ubap1	XP_001945461.1 ubiquitin-associated protein 1 [Acyrthosiphon pisum]	-	-	-	-	GO:0000813//ESCRT I complex;GO:0005575//cellular_component;GO:0005622//intracellular;GO:0005623//cell;GO:0005737//cytoplasm;GO:0005768//endosome;GO:0005794//Golgi apparatus;GO:0005829//cytosol;GO:0005886//plasma membrane;GO:0010008//endosome membrane;GO:0	GO:0003674//molecular_function;GO:0005488//binding;GO:0005515//protein binding;GO:0032182//ubiquitin-like protein binding;GO:0043130//ubiquitin binding	GO:0006508//proteolysis;GO:0006511//ubiquitin-dependent protein catabolic process;GO:0006807//nitrogen compound metabolic process;GO:0006810//transport;GO:0008104//protein localization;GO:0008150//biological_process;GO:0008152//metabolic process;GO:000905
EVM0002434	1266	957	959	676	702	690	28.9	26.54	23.25	15.59	15.02	16.74	26.23	15.7833	-0.732816	0.000106442	0.00101047	Ctsb	NP_001119612.2 cathepsin B-912 precursor [Acyrthosiphon pisum]	Cellular Processes;Cellular Processes;Cellular Processes;Organismal Systems;Organismal Systems;Organismal Systems	Transport and catabolism;Transport and catabolism;Cell growth and death;Immune system;Endocrine system;Immune system	ko04142//Lysosome;ko04140//Autophagy - animal;ko04210//Apoptosis;ko04621//NOD-like receptor signaling pathway;ko04924//Renin secretion;ko04612//Antigen processing and presentation	K01363;K01363;K01363;K01363;K01363;K01363	-	GO:0004197//cysteine-type endopeptidase activity;GO:0008234//cysteine-type peptidase activity	GO:0006508//proteolysis;GO:0050790//regulation of catalytic activity
EVM0009476	3129	2568	3089	2687	2830	2647	25.76	25.69	27.01	22.35	21.84	23.16	26.1533	22.45	-0.220279	0.661472	0.923683	YME1L	XP_001946697.2 ATP-dependent zinc metalloprotease YME1 homolog isoform X1 [Acyrthosiphon pisum]	-	-	-	-	GO:0000502//proteasome complex;GO:0005575//cellular_component;GO:0005622//intracellular;GO:0005623//cell;GO:0005634//nucleus;GO:0005654//nucleoplasm;GO:0005737//cytoplasm;GO:0005739//mitochondrion;GO:0005740//mitochondrial envelope;GO:0005743//mitochondri	GO:0000166//nucleotide binding;GO:0003674//molecular_function;GO:0003678//DNA helicase activity;GO:0003824//catalytic activity;GO:0003887//DNA-directed DNA polymerase activity;GO:0004175//endopeptidase activity;GO:0004176//ATP-dependent peptidase activity	GO:0006260//DNA replication;GO:0006281//DNA repair;GO:0006310//DNA recombination;GO:0006355//regulation of transcription, DNA-templated;GO:0006457//protein folding;GO:0006508//proteolysis;GO:0006515//misfolded or incompletely synthesized protein catabolic
EVM0001406	1453	1290	1196	2128	2331	1538	26.5	28.59	23.17	39.22	39.86	29.81	26.0867	36.2967	0.476524	1.15e-07	1.67e-06	Ugcg	XP_001946483.2 LOW QUALITY PROTEIN: ceramide glucosyltransferase [Acyrthosiphon pisum]	Metabolism;Metabolism	Global and overview maps;Lipid metabolism	ko01100//Metabolic pathways;ko00600//Sphingolipid metabolism	K00720;K00720	GO:0000139//Golgi membrane;GO:0005575//cellular_component;GO:0005622//intracellular;GO:0005623//cell;GO:0005737//cytoplasm;GO:0005783//endoplasmic reticulum;GO:0005789//endoplasmic reticulum membrane;GO:0005794//Golgi apparatus;GO:0012505//endomembrane sy	GO:0003674//molecular_function;GO:0003824//catalytic activity;GO:0008120//ceramide glucosyltransferase activity;GO:0008194//UDP-glycosyltransferase activity;GO:0008375//acetylglucosaminyltransferase activity;GO:0016740//transferase activity;GO:0016757//tr	GO:0006629//lipid metabolic process;GO:0006643//membrane lipid metabolic process;GO:0006664//glycolipid metabolic process;GO:0006665//sphingolipid metabolic process;GO:0006672//ceramide metabolic process;GO:0006677//glycosylceramide metabolic process;GO:0
EVM0012688	1141	994	1167	722	888	751	24.87	26.33	27.02	15.9	18.15	17.4	26.0733	17.15	-0.604366	0.000348955	0.00295576	cct3	XP_001943591.1 T-complex protein 1 subunit gamma [Acyrthosiphon pisum]	-	-	-	-	-	GO:0005515//protein binding;GO:0005524//ATP binding;GO:0016887//ATPase activity	GO:0006457//protein folding
EVM0009971	1140	943	1146	1001	1042	948	25.44	25.57	27.16	22.57	21.8	22.48	26.0567	22.2833	-0.225687	0.74918	0.95005	Dennd6b	XP_001947112.2 protein DENND6B [Acyrthosiphon pisum]	-	-	-	-	GO:0005575//cellular_component;GO:0005622//intracellular;GO:0005623//cell;GO:0005737//cytoplasm;GO:0005768//endosome;GO:0005845//mRNA cap binding complex;GO:0012505//endomembrane system;GO:0031410//cytoplasmic vesicle;GO:0031982//vesicle;GO:0043226//organ	GO:0003674//molecular_function;GO:0003723//RNA binding;GO:0005085//guanyl-nucleotide exchange factor activity;GO:0005088//Ras guanyl-nucleotide exchange factor activity;GO:0005488//binding;GO:0005515//protein binding;GO:0017016//Ras GTPase binding;GO:0017	GO:0008150//biological_process;GO:0043085//positive regulation of catalytic activity;GO:0043087//regulation of GTPase activity;GO:0043547//positive regulation of GTPase activity;GO:0044093//positive regulation of molecular function;GO:0050790//regulation
EVM0010529	1276	1167	1277	1072	1167	1058	24.61	27.35	26.16	20.89	21.1	21.69	26.04	21.2267	-0.294852	0.680227	0.92868	ACAP2	XP_008182646.1 arf-GAP with coiled-coil, ANK repeat and PH domain-containing protein 3 isoform X1 [Acyrthosiphon pisum]	Cellular Processes	Transport and catabolism	ko04144//Endocytosis	K12489	GO:0005575//cellular_component;GO:0005622//intracellular;GO:0005623//cell;GO:0005737//cytoplasm;GO:0005768//endosome;GO:0005769//early endosome;GO:0005886//plasma membrane;GO:0009898//cytoplasmic side of plasma membrane;GO:0010008//endosome membrane;GO:00	GO:0003674//molecular_function;GO:0005096//GTPase activator activity;GO:0005488//binding;GO:0005515//protein binding;GO:0005543//phospholipid binding;GO:0005546//phosphatidylinositol-4,5-bisphosphate binding;GO:0005547//phosphatidylinositol-3,4,5-trisphos	GO:0000902//cell morphogenesis;GO:0001932//regulation of protein phosphorylation;GO:0001933//negative regulation of protein phosphorylation;GO:0006469//negative regulation of protein kinase activity;GO:0006810//transport;GO:0006897//endocytosis;GO:0006915
EVM0008513	650	676	705	569	629	563	22.78	28.78	26.23	20.15	20.66	20.96	25.93	20.59	-0.332678	0.53522	0.869558	PPWD1	XP_008182456.1 peptidylprolyl isomerase domain and WD repeat-containing protein 1 [Acyrthosiphon pisum]	-	-	-	-	GO:0000228//nuclear chromosome;GO:0000785//chromatin;GO:0000790//nuclear chromatin;GO:0005575//cellular_component;GO:0005622//intracellular;GO:0005623//cell;GO:0005634//nucleus;GO:0005654//nucleoplasm;GO:0005681//spliceosomal complex;GO:0005694//chromosom	GO:0003674//molecular_function;GO:0003682//chromatin binding;GO:0003755//peptidyl-prolyl cis-trans isomerase activity;GO:0003824//catalytic activity;GO:0005488//binding;GO:0005515//protein binding;GO:0008144//drug binding;GO:0016018//cyclosporin A binding	GO:0000003//reproduction;GO:0000375//RNA splicing, via transesterification reactions;GO:0000377//RNA splicing, via transesterification reactions with bulged adenosine as nucleophile;GO:0000398//mRNA splicing, via spliceosome;GO:0000413//protein peptidyl-p
EVM0001945	267	242	260	177	228	219	24.78	27.28	25.62	16.6	19.84	21.6	25.8933	19.3467	-0.420496	0.294824	0.656336	IQCJ-SCHIP1	XP_003247450.1 schwannomin-interacting protein 1 isoform X2 [Acyrthosiphon pisum]	-	-	-	-	GO:0005575//cellular_component;GO:0005622//intracellular;GO:0005623//cell;GO:0005634//nucleus;GO:0005654//nucleoplasm;GO:0005737//cytoplasm;GO:0005829//cytosol;GO:0005886//plasma membrane;GO:0005912//adherens junction;GO:0016020//membrane;GO:0016324//apic	GO:0003674//molecular_function;GO:0005488//binding;GO:0005515//protein binding;GO:0042802//identical protein binding;GO:0042803//protein homodimerization activity;GO:0046983//protein dimerization activity	GO:0000003//reproduction;GO:0001501//skeletal system development;GO:0001553//luteinization;GO:0001655//urogenital system development;GO:0001667//ameboidal-type cell migration;GO:0001822//kidney development;GO:0001932//regulation of protein phosphorylation
EVM0010216	1024	864	1091	829	960	751	24.55	25.17	27.78	20.08	21.58	19.14	25.8333	20.2667	-0.350125	0.374403	0.746928	Prp38	NP_001156083.1 pre-mRNA-splicing factor 38-like [Acyrthosiphon pisum]	Genetic Information Processing	Transcription	ko03040//Spliceosome	K12849	GO:0005575//cellular_component;GO:0005622//intracellular;GO:0005623//cell;GO:0005634//nucleus;GO:0005635//nuclear envelope;GO:0005654//nucleoplasm;GO:0005681//spliceosomal complex;GO:0012505//endomembrane system;GO:0016020//membrane;GO:0030532//small nucl	GO:0003674//molecular_function;GO:0005488//binding;GO:0005515//protein binding	GO:0000375//RNA splicing, via transesterification reactions;GO:0000377//RNA splicing, via transesterification reactions with bulged adenosine as nucleophile;GO:0000398//mRNA splicing, via spliceosome;GO:0006139//nucleobase-containing compound metabolic pr
EVM0015512	2229	2035	2355	1989	1910	1825	23.95	26.57	26.88	21.6	19.24	20.84	25.8	20.56	-0.327531	0.488062	0.841365	ZNFX1	XP_001946566.2 NFX1-type zinc finger-containing protein 1 [Acyrthosiphon pisum]	-	-	-	-	GO:0009338//exodeoxyribonuclease V complex;GO:0016020//membrane	GO:0003677//DNA binding;GO:0003678//DNA helicase activity;GO:0004386//helicase activity;GO:0005524//ATP binding;GO:0008854//exodeoxyribonuclease V activity;GO:0016787//hydrolase activity;GO:0046873//metal ion transmembrane transporter activity	GO:0006281//DNA repair;GO:0006310//DNA recombination;GO:0030001//metal ion transport;GO:0055085//transmembrane transport
EVM0002904	829	732	889	274	421	425	24	25.75	27.34	8.02	11.43	13.08	25.6967	10.8433	-1.24477	1.5e-09	2.6e-08	CG5065	XP_001948821.1 putative fatty acyl-CoA reductase CG5065 [Acyrthosiphon pisum]	Cellular Processes;Organismal Systems	Transport and catabolism;Aging	ko04146//Peroxisome;ko04212//Longevity regulating pathway - worm	K13356;K13356	-	GO:0003824//catalytic activity;GO:0003854//3-beta-hydroxy-delta5-steroid dehydrogenase activity;GO:0004043//L-aminoadipate-semialdehyde dehydrogenase activity;GO:0008460//dTDP-glucose 4,6-dehydratase activity;GO:0016616//oxidoreductase activity, acting on	GO:0005975//carbohydrate metabolic process;GO:0006694//steroid biosynthetic process;GO:0009243//O antigen biosynthetic process;GO:0019305//dTDP-rhamnose biosynthetic process;GO:0019878//lysine biosynthetic process via aminoadipic acid;GO:0055114//oxidatio
EVM0011913	746	697	709	932	881	849	24.49	27.8	24.72	30.92	27.12	29.62	25.67	29.22	0.186873	0.000104749	0.000995113	PLEKHM3	XP_008180219.1 pleckstrin homology domain-containing family M member 1 isoform X1 [Acyrthosiphon pisum]	Human Diseases	Infectious diseases	ko05132//Salmonella infection	K23282	GO:0000323//lytic vacuole;GO:0005575//cellular_component;GO:0005622//intracellular;GO:0005623//cell;GO:0005634//nucleus;GO:0005730//nucleolus;GO:0005737//cytoplasm;GO:0005764//lysosome;GO:0005765//lysosomal membrane;GO:0005768//endosome;GO:0005773//vacuol	GO:0003674//molecular_function;GO:0005488//binding;GO:0043167//ion binding;GO:0043169//cation binding;GO:0046872//metal ion binding	GO:0006810//transport;GO:0006914//autophagy;GO:0006996//organelle organization;GO:0007033//vacuole organization;GO:0007040//lysosome organization;GO:0007154//cell communication;GO:0007165//signal transduction;GO:0008104//protein localization;GO:0008150//b
EVM0002566	978	761	820	1140	1061	1047	27.15	25.66	24.17	31.97	27.61	30.88	25.66	30.1533	0.232796	2.58e-05	0.000273724	--	XP_003246291.1 tripartite motif-containing protein 3 [Acyrthosiphon pisum]	-	-	-	-	GO:0005575//cellular_component;GO:0005622//intracellular;GO:0005623//cell;GO:0005887//integral component of plasma membrane;GO:0044464//cell part	GO:0003674//molecular_function;GO:0004252//serine-type endopeptidase activity;GO:0005488//binding;GO:0005515//protein binding;GO:0008270//zinc ion binding;GO:0043167//ion binding;GO:0043169//cation binding;GO:0046872//metal ion binding;GO:0046914//transit	GO:0000041//transition metal ion transport;GO:0006508//proteolysis
EVM0013385	854	828	877	1466	2045	1704	23.52	27.7	25.65	40.79	52.79	49.86	25.6233	47.8133	0.899955	2.26e-23	9.63e-22	Ech1	XP_001945920.2 delta(3,5)-Delta(2,4)-dienoyl-CoA isomerase, mitochondrial [Acyrthosiphon pisum]	Cellular Processes	Transport and catabolism	ko04146//Peroxisome	K12663	GO:0005575//cellular_component;GO:0005622//intracellular;GO:0005623//cell;GO:0005737//cytoplasm;GO:0005739//mitochondrion;GO:0005777//peroxisome;GO:0005782//peroxisomal matrix;GO:0005829//cytosol;GO:0016507//mitochondrial fatty acid beta-oxidation multien	GO:0003674//molecular_function;GO:0003824//catalytic activity;GO:0003857//3-hydroxyacyl-CoA dehydrogenase activity;GO:0003860//3-hydroxyisobutyryl-CoA hydrolase activity;GO:0004165//dodecenoyl-CoA delta-isomerase activity;GO:0004300//enoyl-CoA hydratase a	GO:0006082//organic acid metabolic process;GO:0006605//protein targeting;GO:0006625//protein targeting to peroxisome;GO:0006629//lipid metabolic process;GO:0006631//fatty acid metabolic process;GO:0006635//fatty acid beta-oxidation;GO:0006810//transport;G
EVM0007013	293	259	277	205	258	196	24.97	26.82	25.07	17.65	20.61	17.75	25.62	18.67	-0.456549	0.17638	0.49333	GJ11530	NP_001155428.1 cytosolic Fe-S cluster assembly factor NUBP2-like [Acyrthosiphon pisum]	-	-	-	-	GO:0000922//spindle pole;GO:0005575//cellular_component;GO:0005622//intracellular;GO:0005623//cell;GO:0005634//nucleus;GO:0005737//cytoplasm;GO:0005813//centrosome;GO:0005814//centriole;GO:0005815//microtubule organizing center;GO:0005819//spindle;GO:0005	GO:0000166//nucleotide binding;GO:0003674//molecular_function;GO:0003678//DNA helicase activity;GO:0003824//catalytic activity;GO:0003922//GMP synthase (glutamine-hydrolyzing) activity;GO:0003924//GTPase activity;GO:0004020//adenylylsulfate kinase activit	GO:0000918//barrier septum site selection;GO:0002097//tRNA wobble base modification;GO:0002098//tRNA wobble uridine modification;GO:0006139//nucleobase-containing compound metabolic process;GO:0006177//GMP biosynthetic process;GO:0006281//DNA repair;GO:00
EVM0005452	888	761	830	1035	1008	1058	25.22	26.26	25.04	29.7	26.84	31.94	25.5067	29.4933	0.209515	2.53e-05	0.0002693	MAPk-Ak2	XP_008178646.1 MAP kinase-activated protein kinase 2 [Acyrthosiphon pisum]	Human Diseases;Environmental Information Processing;Cellular Processes;Organismal Systems;Organismal Systems;Human Diseases;Organismal Systems;Environmental Information Processing	Cancers;Signal transduction;Cell growth and death;Development and regeneration;Nervous system;Infectious diseases;Immune system;Signal transduction	ko05203//Viral carcinogenesis;ko04010//MAPK signaling pathway;ko04218//Cellular senescence;ko04361//Axon regeneration;ko04722//Neurotrophin signaling pathway;ko05167//Kaposi sarcoma-associated herpesvirus infection;ko04625//C-type lectin receptor signalin	K04443;K04443;K04443;K04443;K04443;K04443;K04443;K04443	GO:0005575//cellular_component;GO:0005622//intracellular;GO:0005623//cell;GO:0005634//nucleus;GO:0005737//cytoplasm;GO:0030054//cell junction;GO:0036477//somatodendritic compartment;GO:0043025//neuronal cell body;GO:0043204//perikaryon;GO:0043226//organel	GO:0000166//nucleotide binding;GO:0003674//molecular_function;GO:0003824//catalytic activity;GO:0004672//protein kinase activity;GO:0004674//protein serine/threonine kinase activity;GO:0004683//calmodulin-dependent protein kinase activity;GO:0005488//bind	GO:0001558//regulation of cell growth;GO:0001932//regulation of protein phosphorylation;GO:0006464//cellular protein modification process;GO:0006468//protein phosphorylation;GO:0006793//phosphorus metabolic process;GO:0006796//phosphate-containing compoun
EVM0003713	734	645	672	422	586	540	25.16	26.86	24.46	14.61	18.83	19.67	25.4933	17.7033	-0.526099	0.0386242	0.167635	PTPMT1	XP_001950488.2 phosphatidylglycerophosphatase and protein-tyrosine phosphatase 1 isoform X1 [Acyrthosiphon pisum]	-	-	-	-	GO:0005575//cellular_component;GO:0005622//intracellular;GO:0005623//cell;GO:0005737//cytoplasm;GO:0005739//mitochondrion;GO:0005740//mitochondrial envelope;GO:0005743//mitochondrial inner membrane;GO:0016020//membrane;GO:0016021//integral component of me	GO:0003674//molecular_function;GO:0003824//catalytic activity;GO:0004439//phosphatidylinositol-4,5-bisphosphate 5-phosphatase activity;GO:0004721//phosphoprotein phosphatase activity;GO:0004725//protein tyrosine phosphatase activity;GO:0008138//protein ty	GO:0002791//regulation of peptide secretion;GO:0002792//negative regulation of peptide secretion;GO:0006464//cellular protein modification process;GO:0006470//protein dephosphorylation;GO:0006629//lipid metabolic process;GO:0006644//phospholipid metabolic
EVM0002770	480	484	491	373	524	411	23.02	28.2	25.01	18.07	23.56	20.95	25.41	20.86	-0.284657	0.841604	0.951142	--	NP_001155720.1 MRG-binding protein-like [Acyrthosiphon pisum]	-	-	-	-	GO:0005634//nucleus;GO:0043189//H4/H2A histone acetyltransferase complex	-	GO:0006355//regulation of transcription, DNA-templated
EVM0007860	1181	995	1167	1011	842	933	24.68	25.26	25.9	21.35	16.5	20.72	25.28	19.5233	-0.372797	0.379694	0.751723	Asator	XP_001943496.2 tau-tubulin kinase homolog Asator isoform X1 [Acyrthosiphon pisum]	-	-	-	-	GO:0005575//cellular_component;GO:0005622//intracellular;GO:0005623//cell;GO:0005634//nucleus;GO:0005737//cytoplasm;GO:0005819//spindle;GO:0005856//cytoskeleton;GO:0015630//microtubule cytoskeleton;GO:0043226//organelle;GO:0043227//membrane-bounded organe	GO:0000166//nucleotide binding;GO:0003674//molecular_function;GO:0003824//catalytic activity;GO:0004672//protein kinase activity;GO:0004674//protein serine/threonine kinase activity;GO:0005488//binding;GO:0005524//ATP binding;GO:0008144//drug binding;GO:0	GO:0006464//cellular protein modification process;GO:0006468//protein phosphorylation;GO:0006793//phosphorus metabolic process;GO:0006796//phosphate-containing compound metabolic process;GO:0006807//nitrogen compound metabolic process;GO:0008150//biologic
EVM0014449	994	884	1173	870	757	721	22.66	24.48	28.4	20.04	16.18	17.47	25.18	17.8967	-0.492587	0.0890807	0.31221	CG3792	XP_001943928.1 mannose-P-dolichol utilization defect 1 protein homolog [Acyrthosiphon pisum]	-	-	-	-	GO:0005575//cellular_component;GO:0005622//intracellular;GO:0005623//cell;GO:0005737//cytoplasm;GO:0005783//endoplasmic reticulum;GO:0005789//endoplasmic reticulum membrane;GO:0012505//endomembrane system;GO:0016020//membrane;GO:0016021//integral componen	-	GO:0005975//carbohydrate metabolic process;GO:0006457//protein folding;GO:0006464//cellular protein modification process;GO:0006486//protein glycosylation;GO:0006487//protein N-linked glycosylation;GO:0006488//dolichol-linked oligosaccharide biosynthetic
EVM0014005	380	332	362	264	373	300	24.55	26.06	24.84	17.23	22.59	20.6	25.15	20.14	-0.320495	0.643344	0.91847	CG15743	XP_008183289.1 putative inositol monophosphatase 3 [Acyrthosiphon pisum]	Metabolism;Environmental Information Processing;Metabolism;Metabolism	Global and overview maps;Signal transduction;Carbohydrate metabolism;Energy metabolism	ko01100//Metabolic pathways;ko04070//Phosphatidylinositol signaling system;ko00562//Inositol phosphate metabolism;ko00920//Sulfur metabolism	K15759;K15759;K15759;K15759	GO:0005575//cellular_component;GO:0005622//intracellular;GO:0005623//cell;GO:0005634//nucleus;GO:0005654//nucleoplasm;GO:0005737//cytoplasm;GO:0005794//Golgi apparatus;GO:0005796//Golgi lumen;GO:0005829//cytosol;GO:0012505//endomembrane system;GO:0016020/	GO:0003674//molecular_function;GO:0003824//catalytic activity;GO:0004401//histidinol-phosphatase activity;GO:0004441//inositol-1,4-bisphosphate 1-phosphatase activity;GO:0005488//binding;GO:0008252//nucleotidase activity;GO:0008254//3'-nucleotidase activi	GO:0000105//histidine biosynthetic process;GO:0001501//skeletal system development;GO:0001503//ossification;GO:0001958//endochondral ossification;GO:0002062//chondrocyte differentiation;GO:0002063//chondrocyte development;GO:0005975//carbohydrate metaboli
EVM0011077	1230	1219	1286	960	979	985	22.69	27.33	25.2	17.9	16.93	19.31	25.0733	18.0467	-0.474421	0.0496251	0.202905	NHLRC2	XP_001944227.2 NHL repeat-containing protein 2 [Acyrthosiphon pisum]	-	-	-	-	GO:0005575//cellular_component;GO:0005576//extracellular region;GO:0005622//intracellular;GO:0005623//cell;GO:0005737//cytoplasm;GO:0012505//endomembrane system;GO:0030141//secretory granule;GO:0031091//platelet alpha granule;GO:0031093//platelet alpha gr	GO:0005515//protein binding;GO:0015036//disulfide oxidoreductase activity	GO:0002576//platelet degranulation;GO:0006810//transport;GO:0006887//exocytosis;GO:0008150//biological_process;GO:0009987//cellular process;GO:0016192//vesicle-mediated transport;GO:0019725//cellular homeostasis;GO:0032940//secretion by cell;GO:0042592//h
EVM0005297	1155	1125	1007	930	1130	919	24	28.4	22.22	19.52	22.01	20.29	24.8733	20.6067	-0.271489	0.906356	0.976502	--	XP_008182459.1 uncharacterized protein LOC100164376 [Acyrthosiphon pisum]	-	-	-	-	-	-	-
EVM0006649	1355	960	1222	1467	1274	1199	26.46	22.78	25.35	28.95	23.33	24.89	24.8633	25.7233	0.0490579	0.0185273	0.0945743	--	XP_016663984.1 transcription factor kayak isoform X1 [Acyrthosiphon pisum]	Environmental Information Processing;Cellular Processes;Organismal Systems;Organismal Systems	Signal transduction;Cell growth and death;Development and regeneration;Immune system	ko04013//MAPK signaling pathway - fly;ko04214//Apoptosis - fly;ko04361//Axon regeneration;ko04624//Toll and Imd signaling pathway	K09031;K09031;K09031;K09031	GO:0005575//cellular_component;GO:0005622//intracellular;GO:0005623//cell;GO:0005634//nucleus;GO:0005654//nucleoplasm;GO:0005667//transcription factor complex;GO:0005737//cytoplasm;GO:0031974//membrane-enclosed lumen;GO:0031981//nuclear lumen;GO:0032991//	GO:0000976//transcription regulatory region sequence-specific DNA binding;GO:0000977//RNA polymerase II regulatory region sequence-specific DNA binding;GO:0000981//RNA polymerase II transcription factor activity, sequence-specific DNA binding;GO:0000982//	GO:0000003//reproduction;GO:0000079//regulation of cyclin-dependent protein serine/threonine kinase activity;GO:0000165//MAPK cascade;GO:0000278//mitotic cell cycle;GO:0000902//cell morphogenesis;GO:0000904//cell morphogenesis involved in differentiation;
EVM0012816	895	750	854	785	911	884	24.55	25	24.88	21.76	23.43	25.77	24.81	23.6533	-0.0688782	0.0733661	0.27156	Sccpdh	XP_016663154.1 LOW QUALITY PROTEIN: saccharopine dehydrogenase-like oxidoreductase [Acyrthosiphon pisum]	-	-	-	-	-	GO:0016491//oxidoreductase activity	GO:0055114//oxidation-reduction process
EVM0007205	738	661	703	694	755	809	23.98	26.09	24.26	22.78	23	27.93	24.7767	24.57	-0.0120842	0.0421917	0.178749	Gpm6b	XP_001952193.2 neuronal membrane glycoprotein M6-a [Acyrthosiphon pisum]	-	-	-	-	GO:0005575//cellular_component;GO:0005623//cell;GO:0005886//plasma membrane;GO:0016020//membrane;GO:0016021//integral component of membrane;GO:0031224//intrinsic component of membrane;GO:0044425//membrane part;GO:0044464//cell part;GO:0071944//cell periph	-	GO:0000003//reproduction;GO:0001654//eye development;GO:0001745//compound eye morphogenesis;GO:0003006//developmental process involved in reproduction;GO:0006935//chemotaxis;GO:0007165//signal transduction;GO:0007275//multicellular organism development;GO
EVM0006982	297	253	280	206	247	179	24.44	25.29	24.49	17.14	19.1	15.66	24.74	17.3	-0.516073	0.0841135	0.298951	TMA16	XP_022174335.1 translation machinery-associated protein 16 isoform X2 [Myzus persicae]	-	-	-	-	GO:0005575//cellular_component;GO:0005622//intracellular;GO:0005623//cell;GO:0005634//nucleus;GO:0005730//nucleolus;GO:0031974//membrane-enclosed lumen;GO:0031981//nuclear lumen;GO:0043226//organelle;GO:0043227//membrane-bounded organelle;GO:0043228//non-	-	-
EVM0014837	202	165	210	160	179	178	23.91	23.73	26.4	19.14	19.87	22.39	24.68	20.4667	-0.270066	0.922551	0.983051	flower	XP_008181248.1 calcium channel flower isoform X1 [Acyrthosiphon pisum]	-	-	-	-	GO:0005575//cellular_component;GO:0005622//intracellular;GO:0005623//cell;GO:0005737//cytoplasm;GO:0005886//plasma membrane;GO:0005887//integral component of plasma membrane;GO:0008021//synaptic vesicle;GO:0012505//endomembrane system;GO:0012506//vesicle	GO:0003674//molecular_function;GO:0005215//transporter activity;GO:0005216//ion channel activity;GO:0005261//cation channel activity;GO:0005262//calcium channel activity;GO:0005488//binding;GO:0005515//protein binding;GO:0008324//cation transmembrane tran	GO:0006810//transport;GO:0006811//ion transport;GO:0006812//cation transport;GO:0006816//calcium ion transport;GO:0006873//cellular ion homeostasis;GO:0006874//cellular calcium ion homeostasis;GO:0006875//cellular metal ion homeostasis;GO:0006897//endocyt
EVM0014819	798	655	768	760	850	746	24.44	24.38	24.98	23.52	24.41	24.28	24.6	24.07	-0.0314222	0.0212469	0.105283	F42H10.3	XP_026817054.1 LIM and SH3 domain protein Lasp [Rhopalosiphum maidis]	-	-	-	-	GO:0005575//cellular_component;GO:0005622//intracellular;GO:0005623//cell;GO:0005737//cytoplasm;GO:0005856//cytoskeleton;GO:0005912//adherens junction;GO:0005924//cell-substrate adherens junction;GO:0005925//focal adhesion;GO:0005938//cell cortex;GO:00156	GO:0003674//molecular_function;GO:0003779//actin binding;GO:0005070//SH3/SH2 adaptor activity;GO:0005215//transporter activity;GO:0005488//binding;GO:0005515//protein binding;GO:0008092//cytoskeletal protein binding;GO:0015075//ion transmembrane transport	GO:0000003//reproduction;GO:0003006//developmental process involved in reproduction;GO:0006810//transport;GO:0006811//ion transport;GO:0006996//organelle organization;GO:0007010//cytoskeleton organization;GO:0007015//actin filament organization;GO:0007275
EVM0014346	984	948	1052	805	1235	951	22.25	26.05	25.27	18.4	26.19	22.86	24.5233	22.4833	-0.125299	0.331557	0.698605	--	XP_003247498.1 uncharacterized protein LOC100574244 [Acyrthosiphon pisum]	-	-	-	-	GO:0005575//cellular_component;GO:0005622//intracellular;GO:0005623//cell;GO:0005737//cytoplasm;GO:0005938//cell cortex;GO:0016020//membrane;GO:0044424//intracellular part;GO:0044444//cytoplasmic part;GO:0044464//cell part;GO:0071944//cell periphery;GO:00	GO:0003674//molecular_function;GO:0005488//binding;GO:0005515//protein binding;GO:0005516//calmodulin binding	GO:0000003//reproduction;GO:0007338//single fertilization;GO:0007339//binding of sperm to zona pellucida;GO:0008037//cell recognition;GO:0008150//biological_process;GO:0009566//fertilization;GO:0009987//cellular process;GO:0009988//cell-cell recognition;G
EVM0008468	1842	1790	2095	1702	1523	1621	21.68	25.59	26.18	20.24	16.8	20.27	24.4833	19.1033	-0.357976	0.422717	0.792333	Cdk12	XP_016660331.1 cyclin-dependent kinase 12 isoform X1 [Acyrthosiphon pisum]	-	-	-	-	GO:0000228//nuclear chromosome;GO:0000307//cyclin-dependent protein kinase holoenzyme complex;GO:0005575//cellular_component;GO:0005622//intracellular;GO:0005623//cell;GO:0005634//nucleus;GO:0005654//nucleoplasm;GO:0005694//chromosome;GO:0005700//polytene	GO:0000166//nucleotide binding;GO:0001067//regulatory region nucleic acid binding;GO:0003674//molecular_function;GO:0003676//nucleic acid binding;GO:0003677//DNA binding;GO:0003824//catalytic activity;GO:0004672//protein kinase activity;GO:0004674//protei	GO:0006139//nucleobase-containing compound metabolic process;GO:0006351//transcription, DNA-templated;GO:0006354//DNA-templated transcription, elongation;GO:0006355//regulation of transcription, DNA-templated;GO:0006357//regulation of transcription from R
EVM0007712	1891	1573	1817	1481	1713	1457	24.17	24.43	24.66	19.13	20.53	19.79	24.42	19.8167	-0.301349	0.573739	0.895672	Kpna3	XP_001952443.1 importin subunit alpha-4 [Acyrthosiphon pisum]	-	-	-	-	GO:0000221//vacuolar proton-transporting V-type ATPase, V1 domain;GO:0030117//membrane coat	GO:0005515//protein binding;GO:0046961//proton-transporting ATPase activity, rotational mechanism;GO:0061608//nuclear import signal receptor activity	GO:0006606//protein import into nucleus;GO:0006886//intracellular protein transport;GO:0016192//vesicle-mediated transport;GO:1902600//hydrogen ion transmembrane transport
EVM0002527	2490	2155	2656	2326	2071	1999	22.99	24.17	26.04	21.7	17.93	19.61	24.4	19.7467	-0.305272	0.680436	0.92868	ck	XP_008186607.1 myosin-VIIa isoform X1 [Acyrthosiphon pisum]	-	-	-	-	GO:0005575//cellular_component;GO:0005576//extracellular region;GO:0005622//intracellular;GO:0005623//cell;GO:0005737//cytoplasm;GO:0005856//cytoskeleton;GO:0005902//microvillus;GO:0005938//cell cortex;GO:0015629//actin cytoskeleton;GO:0016459//myosin com	GO:0000166//nucleotide binding;GO:0003674//molecular_function;GO:0003774//motor activity;GO:0003777//microtubule motor activity;GO:0003779//actin binding;GO:0003824//catalytic activity;GO:0005488//binding;GO:0005515//protein binding;GO:0005524//ATP bindin	GO:0002009//morphogenesis of an epithelium;GO:0002164//larval development;GO:0002165//instar larval or pupal development;GO:0002168//instar larval development;GO:0003002//regionalization;GO:0003008//system process;GO:0006928//movement of cell or subcellul
EVM0003043	949	823	830	1212	1441	1413	24.46	25.77	22.72	31.56	34.82	38.7	24.3167	35.0267	0.526508	9.34e-13	2.06e-11	PLA2G15	XP_003243738.1 group XV phospholipase A2 [Acyrthosiphon pisum]	Cellular Processes;Metabolism	Transport and catabolism;Lipid metabolism	ko04142//Lysosome;ko00564//Glycerophospholipid metabolism	K06129;K06129	GO:0000323//lytic vacuole;GO:0005575//cellular_component;GO:0005576//extracellular region;GO:0005615//extracellular space;GO:0005622//intracellular;GO:0005623//cell;GO:0005634//nucleus;GO:0005654//nucleoplasm;GO:0005737//cytoplasm;GO:0005764//lysosome;GO:	GO:0003674//molecular_function;GO:0003824//catalytic activity;GO:0004620//phospholipase activity;GO:0004622//lysophospholipase activity;GO:0004623//phospholipase A2 activity;GO:0005488//binding;GO:0005543//phospholipid binding;GO:0008080//N-acetyltransfer	GO:0006082//organic acid metabolic process;GO:0006629//lipid metabolic process;GO:0006631//fatty acid metabolic process;GO:0006638//neutral lipid metabolic process;GO:0006639//acylglycerol metabolic process;GO:0006641//triglyceride metabolic process;GO:00
EVM0010198	1064	830	1018	865	916	806	24.52	23.24	24.91	20.14	19.79	19.74	24.2233	19.89	-0.284354	0.771676	0.95005	tw	XP_022163183.1 protein O-mannosyl-transferase 2 isoform X1 [Myzus persicae]	Metabolism;Metabolism;Metabolism	Global and overview maps;Glycan biosynthesis and metabolism;Glycan biosynthesis and metabolism	ko01100//Metabolic pathways;ko00514//Other types of O-glycan biosynthesis;ko00515//Mannose type O-glycan biosyntheis	K00728;K00728;K00728	GO:0005575//cellular_component;GO:0005622//intracellular;GO:0005623//cell;GO:0005634//nucleus;GO:0005635//nuclear envelope;GO:0005737//cytoplasm;GO:0005783//endoplasmic reticulum;GO:0005789//endoplasmic reticulum membrane;GO:0012505//endomembrane system;G	GO:0000030//mannosyltransferase activity;GO:0003674//molecular_function;GO:0003824//catalytic activity;GO:0004169//dolichyl-phosphate-mannose-protein mannosyltransferase activity;GO:0005488//binding;GO:0005515//protein binding;GO:0016740//transferase acti	GO:0006464//cellular protein modification process;GO:0006486//protein glycosylation;GO:0006493//protein O-linked glycosylation;GO:0006508//proteolysis;GO:0006515//misfolded or incompletely synthesized protein catabolic process;GO:0006629//lipid metabolic
EVM0005709	701	589	643	777	917	850	24.2	24.71	23.58	27.1	29.68	31.19	24.1633	29.3233	0.27923	2.4e-07	3.35e-06	PIP4P1	XP_001949817.1 type 1 phosphatidylinositol 4,5-bisphosphate 4-phosphatase [Acyrthosiphon pisum]	Environmental Information Processing	Signal transduction	ko04070//Phosphatidylinositol signaling system	K13084	GO:0000323//lytic vacuole;GO:0005575//cellular_component;GO:0005622//intracellular;GO:0005623//cell;GO:0005634//nucleus;GO:0005654//nucleoplasm;GO:0005737//cytoplasm;GO:0005764//lysosome;GO:0005765//lysosomal membrane;GO:0005768//endosome;GO:0005770//late	GO:0003674//molecular_function;GO:0003824//catalytic activity;GO:0016787//hydrolase activity;GO:0016788//hydrolase activity, acting on ester bonds;GO:0016791//phosphatase activity;GO:0034593//phosphatidylinositol bisphosphate phosphatase activity;GO:00345	GO:0006629//lipid metabolic process;GO:0006644//phospholipid metabolic process;GO:0006650//glycerophospholipid metabolic process;GO:0006793//phosphorus metabolic process;GO:0006796//phosphate-containing compound metabolic process;GO:0008150//biological_pr
EVM0004907	975	737	1002	700	799	732	24.08	22.12	26.28	17.47	18.5	19.21	24.16	18.3933	-0.393437	0.21749	0.55781	arrd-17	XP_001945521.1 arrestin domain-containing protein 3 [Acyrthosiphon pisum]	-	-	-	-	-	-	GO:0006886//intracellular protein transport
EVM0000431	912	918	948	590	693	674	21.75	26.6	24.01	14.22	15.49	17.08	24.12	15.5967	-0.628992	0.00165444	0.0117158	Cpsf100	XP_001951701.1 probable cleavage and polyadenylation specificity factor subunit 2 [Acyrthosiphon pisum]	Genetic Information Processing	Translation	ko03015//mRNA surveillance pathway	K14402	-	-	-
EVM0012634	576	512	533	457	578	508	23.55	25.43	23.14	18.88	22.15	22.07	24.04	21.0333	-0.192759	0.588179	0.899918	Hmg20a	NP_001280298.1 uncharacterized protein LOC100161069 [Acyrthosiphon pisum]	-	-	-	-	-	-	-
EVM0015090	5206	4779	5625	5402	4223	4418	22.1	24.65	25.36	23.17	16.81	19.93	24.0367	19.97	-0.267403	0.962321	0.989938	Chd7	XP_016664213.1 chromodomain-helicase-DNA-binding protein 7 isoform X2 [Acyrthosiphon pisum]	-	-	-	-	GO:0005575//cellular_component;GO:0005622//intracellular;GO:0005623//cell;GO:0005634//nucleus;GO:0043226//organelle;GO:0043227//membrane-bounded organelle;GO:0043229//intracellular organelle;GO:0043231//intracellular membrane-bounded organelle;GO:0044424/	GO:0000166//nucleotide binding;GO:0003674//molecular_function;GO:0003677//DNA binding;GO:0003678//DNA helicase activity;GO:0003824//catalytic activity;GO:0004003//ATP-dependent DNA helicase activity;GO:0004386//helicase activity;GO:0005488//binding;GO:000	GO:0000003//reproduction;GO:0000122//negative regulation of transcription from RNA polymerase II promoter;GO:0000902//cell morphogenesis;GO:0000904//cell morphogenesis involved in differentiation;GO:0001667//ameboidal-type cell migration;GO:0002009//morph
EVM0012132	426	337	374	389	500	379	24.81	23.85	23.13	22.89	27.3	23.46	23.93	24.55	0.0369026	0.0234854	0.114625	FIBP	XP_001946018.2 acidic fibroblast growth factor intracellular-binding protein [Acyrthosiphon pisum]	-	-	-	-	GO:0005575//cellular_component;GO:0005622//intracellular;GO:0005623//cell;GO:0005634//nucleus;GO:0005654//nucleoplasm;GO:0005737//cytoplasm;GO:0005739//mitochondrion;GO:0012505//endomembrane system;GO:0016020//membrane;GO:0016604//nuclear body;GO:0016607/	GO:0003674//molecular_function;GO:0005488//binding;GO:0005515//protein binding;GO:0017134//fibroblast growth factor binding;GO:0019838//growth factor binding	GO:0007154//cell communication;GO:0007165//signal transduction;GO:0007166//cell surface receptor signaling pathway;GO:0007167//enzyme linked receptor protein signaling pathway;GO:0007169//transmembrane receptor protein tyrosine kinase signaling pathway;GO
EVM0011206	1099	1051	1221	907	1106	929	21.48	24.95	25.34	17.91	20.26	19.29	23.9233	19.1533	-0.320823	0.539508	0.873606	MET	XP_003245576.1 plexin-A3 [Acyrthosiphon pisum]	-	-	-	-	-	-	-
EVM0000397	1859	1575	1836	1327	1443	1422	23.09	23.77	24.22	16.65	16.8	18.77	23.6933	17.4067	-0.444841	0.0412192	0.175761	Hydr2	XP_001948392.1 abhydrolase domain-containing protein 2 [Acyrthosiphon pisum]	-	-	-	-	GO:0001669//acrosomal vesicle;GO:0002080//acrosomal membrane;GO:0005575//cellular_component;GO:0005622//intracellular;GO:0005623//cell;GO:0005737//cytoplasm;GO:0005886//plasma membrane;GO:0005929//cilium;GO:0012505//endomembrane system;GO:0012506//vesicle	GO:0003674//molecular_function;GO:0003707//steroid hormone receptor activity;GO:0003824//catalytic activity;GO:0005488//binding;GO:0008236//serine-type peptidase activity;GO:0016298//lipase activity;GO:0016787//hydrolase activity;GO:0016788//hydrolase act	GO:0000003//reproduction;GO:0003006//developmental process involved in reproduction;GO:0006508//proteolysis;GO:0006629//lipid metabolic process;GO:0006638//neutral lipid metabolic process;GO:0006639//acylglycerol metabolic process;GO:0006950//response to
EVM0015507	1261	1104	1368	906	864	930	22.04	23.44	25.39	16	14.16	17.27	23.6233	15.81	-0.579375	0.00655686	0.0391118	Bub1	XP_001943333.1 mitotic checkpoint serine/threonine-protein kinase BUB1 [Acyrthosiphon pisum]	Cellular Processes;Cellular Processes;Organismal Systems	Cell growth and death;Cell growth and death;Endocrine system	ko04110//Cell cycle;ko04114//Oocyte meiosis;ko04914//Progesterone-mediated oocyte maturation	K02178;K02178;K02178	GO:0000228//nuclear chromosome;GO:0000775//chromosome, centromeric region;GO:0000776//kinetochore;GO:0000777//condensed chromosome kinetochore;GO:0000778//condensed nuclear chromosome kinetochore;GO:0000779//condensed chromosome, centromeric region;GO:000	GO:0000166//nucleotide binding;GO:0003674//molecular_function;GO:0003735//structural constituent of ribosome;GO:0003824//catalytic activity;GO:0004672//protein kinase activity;GO:0004674//protein serine/threonine kinase activity;GO:0005488//binding;GO:000	GO:0000003//reproduction;GO:0000075//cell cycle checkpoint;GO:0000212//meiotic spindle organization;GO:0000226//microtubule cytoskeleton organization;GO:0000278//mitotic cell cycle;GO:0000280//nuclear division;GO:0000819//sister chromatid segregation;GO:0
EVM0004302	1175	956	1117	960	879	864	23.51	23.24	23.74	19.41	16.49	18.37	23.4967	18.09	-0.377264	0.283813	0.644	Siwi	XP_015373520.1 PREDICTED: protein aubergine-like [Diuraphis noxia]	Organismal Systems	Development	ko04320//Dorso-ventral axis formation	K02156	-	GO:0003676//nucleic acid binding;GO:0005515//protein binding	-
EVM0014960	604	490	445	319	387	293	25.39	25.02	19.86	13.55	15.25	13.09	23.4233	13.9633	-0.746303	0.000812113	0.00627559	MLX	XP_015370262.1 PREDICTED: max-like protein X [Diuraphis noxia]	Human Diseases;Human Diseases	Endocrine and metabolic diseases;Endocrine and metabolic diseases	ko04932//Non-alcoholic fatty liver disease (NAFLD);ko04931//Insulin resistance	K09113;K09113	-	GO:0046983//protein dimerization activity	-
EVM0008463	1040	884	1055	745	699	765	22.51	23.24	24.25	16.29	14.18	17.59	23.3333	16.02	-0.542518	0.0172468	0.0891885	MOGS	XP_001949265.2 mannosyl-oligosaccharide glucosidase [Acyrthosiphon pisum]	Metabolism;Genetic Information Processing;Metabolism	Global and overview maps;Folding, sorting and degradation;Glycan biosynthesis and metabolism	ko01100//Metabolic pathways;ko04141//Protein processing in endoplasmic reticulum;ko00510//N-Glycan biosynthesis	K01228;K01228;K01228	GO:0000322//storage vacuole;GO:0000323//lytic vacuole;GO:0000324//fungal-type vacuole;GO:0005575//cellular_component;GO:0005622//intracellular;GO:0005623//cell;GO:0005737//cytoplasm;GO:0005773//vacuole;GO:0005783//endoplasmic reticulum;GO:0005789//endopla	GO:0003674//molecular_function;GO:0003824//catalytic activity;GO:0004553//hydrolase activity, hydrolyzing O-glycosyl compounds;GO:0004573//mannosyl-oligosaccharide glucosidase activity;GO:0015926//glucosidase activity;GO:0016787//hydrolase activity;GO:001	GO:0000271//polysaccharide biosynthetic process;GO:0005975//carbohydrate metabolic process;GO:0005976//polysaccharide metabolic process;GO:0006073//cellular glucan metabolic process;GO:0006457//protein folding;GO:0006464//cellular protein modification pro
EVM0004371	1921	1528	1720	1712	1675	1419	23.99	23.18	22.81	21.6	19.61	18.83	23.3267	20.0133	-0.221019	0.722646	0.949237	LDB2	XP_015368677.1 PREDICTED: AT-rich interactive domain-containing protein 1A-like isoform X1 [Diuraphis noxia]	-	-	-	-	GO:0005575//cellular_component;GO:0005622//intracellular;GO:0005623//cell;GO:0005634//nucleus;GO:0043226//organelle;GO:0043227//membrane-bounded organelle;GO:0043229//intracellular organelle;GO:0043231//intracellular membrane-bounded organelle;GO:0044424/	GO:0001085//RNA polymerase II transcription factor binding;GO:0003674//molecular_function;GO:0003700//transcription factor activity, sequence-specific DNA binding;GO:0005488//binding;GO:0005515//protein binding;GO:0008134//transcription factor binding;GO:	GO:0000902//cell morphogenesis;GO:0000904//cell morphogenesis involved in differentiation;GO:0001654//eye development;GO:0002009//morphogenesis of an epithelium;GO:0002119//nematode larval development;GO:0002164//larval development;GO:0002165//instar larv
EVM0004954	686	566	602	703	656	627	23.81	23.87	22.19	24.65	21.35	23.13	23.29	23.0433	-0.0153612	0.042721	0.180696	SOCS7	XP_016656843.1 uncharacterized protein LOC100166771 [Acyrthosiphon pisum]	Environmental Information Processing;Organismal Systems	Signal transduction;Endocrine system	ko04630//Jak-STAT signaling pathway;ko04917//Prolactin signaling pathway	K04699;K04699	-	-	-
EVM0012162	1863	1688	1906	2002	1884	1839	21.88	24.09	23.77	23.76	20.74	22.95	23.2467	22.4833	-0.0481679	0.0385783	0.167491	Su(dx)	XP_029341070.1 E3 ubiquitin-protein ligase Su(dx) [Acyrthosiphon pisum]	Genetic Information Processing;Cellular Processes	Folding, sorting and degradation;Transport and catabolism	ko04120//Ubiquitin mediated proteolysis;ko04144//Endocytosis	K05633;K05633	GO:0005575//cellular_component;GO:0005622//intracellular;GO:0005623//cell;GO:0005737//cytoplasm;GO:0005938//cell cortex;GO:0044424//intracellular part;GO:0044444//cytoplasmic part;GO:0044464//cell part;GO:0071944//cell periphery;GO:0099568//cytoplasmic re	GO:0003674//molecular_function;GO:0003824//catalytic activity;GO:0004842//ubiquitin-protein transferase activity;GO:0005102//receptor binding;GO:0005112//Notch binding;GO:0005488//binding;GO:0005515//protein binding;GO:0016740//transferase activity;GO:001	GO:0002009//morphogenesis of an epithelium;GO:0002165//instar larval or pupal development;GO:0003002//regionalization;GO:0006464//cellular protein modification process;GO:0006508//proteolysis;GO:0006511//ubiquitin-dependent protein catabolic process;GO:00
EVM0014915	1299	1254	1301	1177	1066	1128	21.5	25.22	22.87	19.69	16.54	19.84	23.1967	18.69	-0.311651	0.66063	0.923512	ptc	XP_001949597.2 protein patched isoform X3 [Acyrthosiphon pisum]	Human Diseases;Environmental Information Processing;Human Diseases;Organismal Systems;Environmental Information Processing;Environmental Information Processing;Human Diseases	Cancers;Signal transduction;Cancers;Development;Signal transduction;Signal transduction;Cancers	ko05200//Pathways in cancer;ko04024//cAMP signaling pathway;ko05205//Proteoglycans in cancer;ko04360//Axon guidance;ko04341//Hedgehog signaling pathway - fly;ko04340//Hedgehog signaling pathway;ko05217//Basal cell carcinoma	K06225;K06225;K06225;K06225;K06225;K06225;K06225	GO:0005575//cellular_component;GO:0005622//intracellular;GO:0005623//cell;GO:0005737//cytoplasm;GO:0005886//plasma membrane;GO:0005887//integral component of plasma membrane;GO:0005929//cilium;GO:0016020//membrane;GO:0016021//integral component of membran	GO:0003674//molecular_function;GO:0004888//transmembrane signaling receptor activity;GO:0005488//binding;GO:0005515//protein binding;GO:0008158//hedgehog receptor activity;GO:0030228//lipoprotein particle receptor activity;GO:0038023//signaling receptor a	GO:0000003//reproduction;GO:0000902//cell morphogenesis;GO:0000904//cell morphogenesis involved in differentiation;GO:0001654//eye development;GO:0001746//Bolwig's organ morphogenesis;GO:0002009//morphogenesis of an epithelium;GO:0002064//epithelial cell
EVM0000785	1207	1080	1291	1004	1050	983	21.55	23.43	24.48	18.11	17.57	18.65	23.1533	18.11	-0.354433	0.326382	0.693737	Snap25	XP_008188637.1 synaptosomal-associated protein 25 isoform X3 [Acyrthosiphon pisum]	Organismal Systems;Organismal Systems	Nervous system;Endocrine system	ko04721//Synaptic vesicle cycle;ko04911//Insulin secretion	K18211;K18211	-	-	-
EVM0003984	467	391	465	559	717	651	22.46	22.85	23.75	27.17	32.33	33.27	23.02	30.9233	0.425808	1.61e-08	2.52e-07	--	XP_003246630.1 uncharacterized protein LOC100575382 [Acyrthosiphon pisum]	-	-	-	-	-	-	-
EVM0012790	1640	1350	1531	1746	1894	1710	23.07	23.08	22.87	24.82	24.98	25.57	23.0067	25.1233	0.126976	3.73e-06	4.51e-05	Lrrfip2	XP_001944904.2 leucine-rich repeat flightless-interacting protein 2 isoform X1 [Acyrthosiphon pisum]	-	-	-	-	-	GO:0000981//RNA polymerase II transcription factor activity, sequence-specific DNA binding;GO:0003674//molecular_function;GO:0003700//transcription factor activity, sequence-specific DNA binding;GO:0005488//binding;GO:0005515//protein binding;GO:0005524//	GO:0001817//regulation of cytokine production;GO:0001819//positive regulation of cytokine production;GO:0002218//activation of innate immune response;GO:0002221//pattern recognition receptor signaling pathway;GO:0002224//toll-like receptor signaling pathw
EVM0014605	606	564	734	443	447	446	20.14	22.77	25.9	14.88	13.93	15.75	22.9367	14.8533	-0.626869	0.00630437	0.0378291	AAEL003926	XP_001951514.1 translation factor GUF1 homolog, mitochondrial [Acyrthosiphon pisum]	-	-	-	-	GO:0000313//organellar ribosome;GO:0000428//DNA-directed RNA polymerase complex;GO:0005575//cellular_component;GO:0005622//intracellular;GO:0005623//cell;GO:0005634//nucleus;GO:0005654//nucleoplasm;GO:0005666//DNA-directed RNA polymerase III complex;GO:00	GO:0000166//nucleotide binding;GO:0001056//RNA polymerase III activity;GO:0001882//nucleoside binding;GO:0001883//purine nucleoside binding;GO:0003674//molecular_function;GO:0003690//double-stranded DNA binding;GO:0003743//translation initiation factor ac	GO:0000103//sulfate assimilation;GO:0001514//selenocysteine incorporation;GO:0006139//nucleobase-containing compound metabolic process;GO:0006265//DNA topological change;GO:0006351//transcription, DNA-templated;GO:0006383//transcription from RNA polymeras
EVM0004639	664	563	641	1543	1429	643	22.37	23.05	22.94	52.53	45.14	23.02	22.7867	40.23	0.820082	4.69e-06	5.6e-05	Abhd12	XP_022166225.1 monoacylglycerol lipase ABHD12-like isoform X1 [Myzus persicae]	-	-	-	-	-	GO:0008236//serine-type peptidase activity;GO:0016787//hydrolase activity	GO:0006508//proteolysis;GO:0006629//lipid metabolic process
EVM0001126	477	423	507	421	392	352	21.19	22.83	23.92	18.9	16.33	16.62	22.6467	17.2833	-0.389917	0.323396	0.690177	zcchc8	XP_008188555.1 zinc finger CCHC domain-containing protein 8 homolog [Acyrthosiphon pisum]	-	-	-	-	GO:0005575//cellular_component;GO:0005622//intracellular;GO:0005623//cell;GO:0005634//nucleus;GO:0005654//nucleoplasm;GO:0005681//spliceosomal complex;GO:0016604//nuclear body;GO:0031499//TRAMP complex;GO:0031974//membrane-enclosed lumen;GO:0031981//nucle	GO:0003674//molecular_function;GO:0003676//nucleic acid binding;GO:0003712//transcription cofactor activity;GO:0003824//catalytic activity;GO:0005488//binding;GO:0008270//zinc ion binding;GO:0016740//transferase activity;GO:0016746//transferase activity,	GO:0000375//RNA splicing, via transesterification reactions;GO:0000377//RNA splicing, via transesterification reactions with bulged adenosine as nucleophile;GO:0000398//mRNA splicing, via spliceosome;GO:0006139//nucleobase-containing compound metabolic pr
EVM0001916	849	744	934	1435	1540	1871	21	22.36	24.54	35.87	35.71	49.18	22.6333	40.2533	0.830659	4.2e-14	1.01e-12	Arsb	XP_022162311.1 arylsulfatase B-like [Myzus persicae]	Metabolism;Cellular Processes;Metabolism	Global and overview maps;Transport and catabolism;Glycan biosynthesis and metabolism	ko01100//Metabolic pathways;ko04142//Lysosome;ko00531//Glycosaminoglycan degradation	K01135;K01135;K01135	-	GO:0008484//sulfuric ester hydrolase activity	-
EVM0009312	598	524	655	383	426	441	20.94	22.3	24.36	13.55	13.99	16.41	22.5333	14.65	-0.62116	0.00490151	0.030513	CG11837	XP_025203442.1 probable dimethyladenosine transferase [Melanaphis sacchari]	-	-	-	-	GO:0005575//cellular_component;GO:0005622//intracellular;GO:0005623//cell;GO:0005634//nucleus;GO:0005654//nucleoplasm;GO:0005730//nucleolus;GO:0005737//cytoplasm;GO:0005739//mitochondrion;GO:0005759//mitochondrial matrix;GO:0005829//cytosol;GO:0030684//pr	GO:0000179//rRNA (adenine-N6,N6-)-dimethyltransferase activity;GO:0003674//molecular_function;GO:0003676//nucleic acid binding;GO:0003723//RNA binding;GO:0003824//catalytic activity;GO:0004719//protein-L-isoaspartate (D-aspartate) O-methyltransferase acti	GO:0000154//rRNA modification;GO:0000456//dimethylation involved in SSU-rRNA maturation;GO:0000462//maturation of SSU-rRNA from tricistronic rRNA transcript (SSU-rRNA, 5.8S rRNA, LSU-rRNA);GO:0001510//RNA methylation;GO:0001708//cell fate specification;GO
EVM0008249	349	339	418	217	284	255	19.55	23.07	24.86	12.28	14.91	15.18	22.4933	14.1233	-0.671417	0.0069859	0.0411845	ECSIT	XP_001948200.1 evolutionarily conserved signaling intermediate in Toll pathway, mitochondrial [Acyrthosiphon pisum]	Environmental Information Processing	Signal transduction	ko04010//MAPK signaling pathway	K04405	GO:0005575//cellular_component;GO:0005622//intracellular;GO:0005623//cell;GO:0005634//nucleus;GO:0005654//nucleoplasm;GO:0005667//transcription factor complex;GO:0005737//cytoplasm;GO:0005739//mitochondrion;GO:0005740//mitochondrial envelope;GO:0005743//m	GO:0003674//molecular_function;GO:0003700//transcription factor activity, sequence-specific DNA binding;GO:0003824//catalytic activity;GO:0005488//binding;GO:0005515//protein binding;GO:0016491//oxidoreductase activity;GO:0016651//oxidoreductase activity,	GO:0001704//formation of primary germ layer;GO:0001707//mesoderm formation;GO:0002376//immune system process;GO:0006355//regulation of transcription, DNA-templated;GO:0006357//regulation of transcription from RNA polymerase II promoter;GO:0006950//respons
EVM0012750	515	478	508	312	377	358	21.05	23.74	22.06	12.89	14.45	15.55	22.2833	14.2967	-0.640286	0.00240831	0.0163742	CG11007	XP_022165354.1 thioredoxin-related transmembrane protein 2 homolog [Myzus persicae]	-	-	-	-	GO:0005575//cellular_component;GO:0005623//cell;GO:0005737//cytoplasm;GO:0016020//membrane;GO:0016021//integral component of membrane;GO:0031224//intrinsic component of membrane;GO:0044425//membrane part	GO:0003674//molecular_function;GO:0003756//protein disulfide isomerase activity;GO:0015036//disulfide oxidoreductase activity;GO:0016667//oxidoreductase activity, acting on a sulfur group of donors	GO:0006457//protein folding;GO:0006790//sulfur compound metabolic process;GO:0008150//biological_process;GO:0009987//cellular process;GO:0019725//cellular homeostasis;GO:0042592//homeostatic process;GO:0045454//cell redox homeostasis;GO:0050789//regulatio
EVM0009590	1765	1543	1795	1598	1372	1437	21.26	22.58	22.96	19.45	15.49	18.4	22.2667	17.78	-0.32463	0.58059	0.896864	Rab3-GEF	XP_003247842.1 MAP kinase-activating death domain protein isoform X1 [Acyrthosiphon pisum]	-	-	-	-	GO:0005575//cellular_component;GO:0005622//intracellular;GO:0005623//cell;GO:0005634//nucleus;GO:0005737//cytoplasm;GO:0005829//cytosol;GO:0005886//plasma membrane;GO:0008021//synaptic vesicle;GO:0012505//endomembrane system;GO:0016020//membrane;GO:001602	GO:0003674//molecular_function;GO:0005085//guanyl-nucleotide exchange factor activity;GO:0005088//Ras guanyl-nucleotide exchange factor activity;GO:0005102//receptor binding;GO:0005123//death receptor binding;GO:0005126//cytokine receptor binding;GO:00054	GO:0000003//reproduction;GO:0000187//activation of MAPK activity;GO:0001505//regulation of neurotransmitter levels;GO:0001932//regulation of protein phosphorylation;GO:0001934//positive regulation of protein phosphorylation;GO:0001956//positive regulation
EVM0010967	448	362	377	363	402	405	23.07	22.65	20.61	18.89	19.41	22.16	22.11	20.1533	-0.133681	0.361803	0.73225	--	XP_008186753.1 uncharacterized protein LOC100163446 isoform X1 [Acyrthosiphon pisum]	-	-	-	-	-	GO:0016491//oxidoreductase activity	GO:0055114//oxidation-reduction process
EVM0010890	418	292	368	360	317	326	23.8	20.2	22.25	20.71	16.92	19.72	22.0833	19.1167	-0.208127	0.760131	0.95005	PPAF2	XP_001952301.1 phenoloxidase-activating factor 2 [Acyrthosiphon pisum]	-	-	-	-	-	GO:0004252//serine-type endopeptidase activity	GO:0006508//proteolysis;GO:0006807//nitrogen compound metabolic process;GO:0008150//biological_process;GO:0008152//metabolic process;GO:0019538//protein metabolic process;GO:0043170//macromolecule metabolic process;GO:0044238//primary metabolic process;GO
EVM0002305	468	396	439	345	393	341	21.9	22.51	21.82	16.31	17.24	16.96	22.0767	16.8367	-0.390916	0.256458	0.610746	path	XP_001951501.1 proton-coupled amino acid transporter-like protein pathetic [Acyrthosiphon pisum]	Organismal Systems	Digestive system	ko04974//Protein digestion and absorption	K14209	-	-	-
EVM0004708	662	764	765	427	452	565	18.19	25.51	22.32	11.86	11.64	16.5	22.0067	13.3333	-0.722903	0.00676495	0.0401194	--	XP_015368748.1 PREDICTED: zinc finger protein 853-like [Diuraphis noxia]	Human Diseases	Infectious diseases	ko05168//Herpes simplex infection	K09228	GO:0005575//cellular_component;GO:0005622//intracellular;GO:0005623//cell;GO:0005634//nucleus;GO:0043226//organelle;GO:0043227//membrane-bounded organelle;GO:0043229//intracellular organelle;GO:0043231//intracellular membrane-bounded organelle;GO:0044424/	GO:0003674//molecular_function;GO:0003676//nucleic acid binding;GO:0003700//transcription factor activity, sequence-specific DNA binding;GO:0005488//binding;GO:0097159//organic cyclic compound binding;GO:1901363//heterocyclic compound binding	GO:0006355//regulation of transcription, DNA-templated;GO:0007275//multicellular organism development;GO:0007399//nervous system development;GO:0007552//metamorphosis;GO:0008150//biological_process;GO:0009719//response to endogenous stimulus;GO:0009725//r
EVM0005790	750	659	789	619	723	659	20.63	22.03	23.05	17.21	18.65	19.27	21.9033	18.3767	-0.253275	0.983044	0.992627	CIA30	XP_001948791.1 complex I intermediate-associated protein 30, mitochondrial [Acyrthosiphon pisum]	Organismal Systems	Environmental adaptation	ko04714//Thermogenesis	K18159	GO:0005575//cellular_component;GO:0005622//intracellular;GO:0005623//cell;GO:0005737//cytoplasm;GO:0005739//mitochondrion;GO:0005740//mitochondrial envelope;GO:0005743//mitochondrial inner membrane;GO:0005746//mitochondrial respiratory chain;GO:0005747//m	GO:0003674//molecular_function;GO:0005488//binding;GO:0005515//protein binding;GO:0008810//cellulase activity;GO:0051082//unfolded protein binding	GO:0001666//response to hypoxia;GO:0006091//generation of precursor metabolites and energy;GO:0006119//oxidative phosphorylation;GO:0006120//mitochondrial electron transport, NADH to ubiquinone;GO:0006139//nucleobase-containing compound metabolic process;
EVM0010670	397	327	382	279	285	263	21.74	21.75	22.21	15.43	14.63	15.3	21.9	15.12	-0.534473	0.0345809	0.153798	--	XP_001946078.2 E3 ubiquitin-protein ligase rnf8-B isoform X1 [Acyrthosiphon pisum]	-	-	-	-	GO:0000109//nucleotide-excision repair complex	GO:0004842//ubiquitin-protein transferase activity;GO:0008270//zinc ion binding;GO:0046872//metal ion binding;GO:0061630//ubiquitin protein ligase activity	GO:0006289//nucleotide-excision repair;GO:0016567//protein ubiquitination
EVM0009262	934	867	743	2381	2304	2188	22.03	24.84	18.61	56.73	50.94	54.83	21.8267	54.1667	1.31131	1.1e-36	7.97e-35	--	XP_022174906.1 proton-coupled folate transporter-like [Myzus persicae]	Organismal Systems;Human Diseases;Organismal Systems	Digestive system;Drug resistance;Digestive system	ko04977//Vitamin digestion and absorption;ko01523//Antifolate resistance;ko04978//Mineral absorption	K14613;K14613;K14613	-	GO:0022857//transmembrane transporter activity	GO:0055085//transmembrane transport
EVM0008242	976	909	1054	989	947	943	19.89	22.51	22.81	20.36	18.09	20.42	21.7367	19.6233	-0.147561	0.322922	0.689822	vas	XP_008183055.1 ATP-dependent RNA helicase vasa [Acyrthosiphon pisum]	-	-	-	-	GO:0005658//alpha DNA polymerase:primase complex;GO:0009380//excinuclease repair complex	GO:0003676//nucleic acid binding;GO:0003688//DNA replication origin binding;GO:0003690//double-stranded DNA binding;GO:0004003//ATP-dependent DNA helicase activity;GO:0004386//helicase activity;GO:0005515//protein binding;GO:0005524//ATP binding;GO:000802	GO:0006139//nucleobase-containing compound metabolic process;GO:0006260//DNA replication;GO:0006268//DNA unwinding involved in DNA replication;GO:0006281//DNA repair;GO:0006289//nucleotide-excision repair;GO:0006310//DNA recombination;GO:0043571//maintena
EVM0015040	665	593	643	535	762	576	20.96	22.71	21.53	17.04	22.52	19.3	21.7333	19.62	-0.147584	0.383993	0.755627	RAB14	NP_001155932.1 Rab-protein 14 isoform a [Acyrthosiphon pisum]	Environmental Information Processing	Signal transduction	ko04152//AMPK signaling pathway	K07881	GO:0000139//Golgi membrane;GO:0000323//lytic vacuole;GO:0000331//contractile vacuole;GO:0005575//cellular_component;GO:0005622//intracellular;GO:0005623//cell;GO:0005737//cytoplasm;GO:0005764//lysosome;GO:0005765//lysosomal membrane;GO:0005768//endosome;G	GO:0000166//nucleotide binding;GO:0001882//nucleoside binding;GO:0001883//purine nucleoside binding;GO:0003674//molecular_function;GO:0003824//catalytic activity;GO:0003924//GTPase activity;GO:0005488//binding;GO:0005515//protein binding;GO:0005525//GTP b	GO:0001775//cell activation;GO:0001845//phagolysosome assembly;GO:0002252//immune effector process;GO:0002263//cell activation involved in immune response;GO:0002274//myeloid leukocyte activation;GO:0002275//myeloid cell activation involved in immune resp
EVM0013558	832	694	894	607	720	596	20.62	20.9	23.53	15.2	16.73	15.7	21.6833	15.8767	-0.449679	0.0758707	0.278009	ccdc25	XP_022175768.1 coiled-coil domain-containing protein 25 [Myzus persicae]	-	-	-	-	GO:0000276//mitochondrial proton-transporting ATP synthase complex, coupling factor F(o);GO:0005575//cellular_component;GO:0005622//intracellular;GO:0005623//cell;GO:0005737//cytoplasm;GO:0044424//intracellular part;GO:0044464//cell part	GO:0003674//molecular_function;GO:0015078//hydrogen ion transmembrane transporter activity	GO:0008150//biological_process;GO:0015986//ATP synthesis coupled proton transport
EVM0008027	568	449	478	854	1009	840	22.6	21.71	20.2	34.34	37.64	35.52	21.5033	35.8333	0.736742	2.66e-20	9.67e-19	ATG14	XP_008181960.1 beclin 1-associated autophagy-related key regulator isoform X1 [Acyrthosiphon pisum]	Human Diseases;Human Diseases;Cellular Processes;Human Diseases;Human Diseases;Human Diseases	Neurodegenerative diseases;Neurodegenerative diseases;Transport and catabolism;Infectious diseases;Infectious diseases;Neurodegenerative disease	ko05016//Huntington disease;ko05010//Alzheimer disease;ko04140//Autophagy - animal;ko05131//Shigellosis;ko05167//Kaposi sarcoma-associated herpesvirus infection;ko05017//Spinocerebellar ataxia	K17889;K17889;K17889;K17889;K17889;K17889	GO:0000407//pre-autophagosomal structure;GO:0000421//autophagosome membrane;GO:0005575//cellular_component;GO:0005622//intracellular;GO:0005623//cell;GO:0005634//nucleus;GO:0005737//cytoplasm;GO:0005773//vacuole;GO:0005774//vacuolar membrane;GO:0005776//a	GO:0003674//molecular_function;GO:0003676//nucleic acid binding;GO:0003677//DNA binding;GO:0005488//binding;GO:0005515//protein binding;GO:0019899//enzyme binding;GO:0051020//GTPase binding;GO:0097159//organic cyclic compound binding;GO:1901363//heterocyc	GO:0000045//autophagosome assembly;GO:0000422//mitophagy;GO:0000423//macromitophagy;GO:0001932//regulation of protein phosphorylation;GO:0001933//negative regulation of protein phosphorylation;GO:0001934//positive regulation of protein phosphorylation;GO:
EVM0000001	1420	1176	1284	1094	1266	973	21.73	21.87	20.87	16.92	18.16	15.82	21.49	16.9667	-0.340962	0.383165	0.75543	--	XP_008180306.1 uncharacterized protein LOC100165413 isoform X1 [Acyrthosiphon pisum]	-	-	-	-	-	-	GO:0006351//transcription, DNA-templated
EVM0002512	1288	1139	1246	3729	3094	3041	20.78	22.33	21.35	60.79	46.8	52.14	21.4867	53.2433	1.30916	1.29e-36	9.31e-35	RB1CC1	XP_003243528.1 RB1-inducible coiled-coil protein 1 isoform X1 [Acyrthosiphon pisum]	Human Diseases;Human Diseases;Cellular Processes;Organismal Systems;Human Diseases	Neurodegenerative diseases;Neurodegenerative diseases;Transport and catabolism;Aging;Neurodegenerative disease	ko05016//Huntington disease;ko05010//Alzheimer disease;ko04140//Autophagy - animal;ko04211//Longevity regulating pathway - mammal;ko05017//Spinocerebellar ataxia	K17589;K17589;K17589;K17589;K17589	GO:0000407//pre-autophagosomal structure;GO:0005575//cellular_component;GO:0005622//intracellular;GO:0005623//cell;GO:0005634//nucleus;GO:0005635//nuclear envelope;GO:0005737//cytoplasm;GO:0005783//endoplasmic reticulum;GO:0005789//endoplasmic reticulum m	GO:0003674//molecular_function;GO:0005198//structural molecule activity;GO:0005488//binding;GO:0005515//protein binding;GO:0019207//kinase regulator activity;GO:0019887//protein kinase regulator activity;GO:0019899//enzyme binding;GO:0019900//kinase bindi	GO:0000045//autophagosome assembly;GO:0000272//polysaccharide catabolic process;GO:0000422//mitophagy;GO:0001889//liver development;GO:0001894//tissue homeostasis;GO:0001932//regulation of protein phosphorylation;GO:0001934//positive regulation of protein
EVM0005144	1574	1356	1450	2066	2300	2160	21.28	22.27	20.82	28.22	29.15	31.03	21.4567	29.4667	0.457658	8.48e-17	2.46e-15	BTG1	XP_003246658.1 protein BTG2 [Acyrthosiphon pisum]	Genetic Information Processing	Folding, sorting and degradation	ko03018//RNA degradation	K14443	GO:0005575//cellular_component;GO:0005622//intracellular;GO:0005623//cell;GO:0005672//transcription factor TFIIA complex;GO:0005737//cytoplasm;GO:0005739//mitochondrion;GO:0005789//endoplasmic reticulum membrane;GO:0005829//cytosol;GO:0005852//eukaryotic	GO:0000981//RNA polymerase II transcription factor activity, sequence-specific DNA binding;GO:0000982//transcription factor activity, RNA polymerase II core promoter proximal region sequence-specific binding;GO:0001078//transcriptional repressor activity,	GO:0000075//cell cycle checkpoint;GO:0000077//DNA damage checkpoint;GO:0000122//negative regulation of transcription from RNA polymerase II promoter;GO:0000278//mitotic cell cycle;GO:0003002//regionalization;GO:0003008//system process;GO:0006139//nucleoba
EVM0012696	1204	1123	1169	2666	2914	4121	20.32	23.03	20.95	45.46	46.11	73.91	21.4333	55.16	1.36377	8.04e-21	2.96e-19	--	XP_003243530.1 toll-like receptor 7 [Acyrthosiphon pisum]	-	-	-	-	-	GO:0005515//protein binding	GO:0000902//cell morphogenesis;GO:0000904//cell morphogenesis involved in differentiation;GO:0006928//movement of cell or subcellular component;GO:0006935//chemotaxis;GO:0007275//multicellular organism development;GO:0007399//nervous system development;GO
EVM0010696	315	262	267	253	242	286	21.9	22.13	19.71	17.77	15.77	21.13	21.2467	18.2233	-0.22145	0.835609	0.950227	brcc3	XP_001948425.1 lys-63-specific deubiquitinase BRCC36 [Acyrthosiphon pisum]	Organismal Systems;Genetic Information Processing	Immune system;Replication and repair	ko04621//NOD-like receptor signaling pathway;ko03440//Homologous recombination	K11864;K11864	GO:0016272//prefoldin complex	GO:0005515//protein binding;GO:0008237//metallopeptidase activity;GO:0051082//unfolded protein binding;GO:0070122//isopeptidase activity	GO:0006457//protein folding
EVM0009495	532	443	519	646	651	559	20.78	21.02	21.53	25.5	23.84	23.2	21.11	24.18	0.195888	7.8e-05	0.000763452	--	XP_003240047.1 MARVEL domain-containing protein 1 [Acyrthosiphon pisum]	-	-	-	-	GO:0005575//cellular_component;GO:0016020//membrane;GO:0016021//integral component of membrane;GO:0031224//intrinsic component of membrane;GO:0044425//membrane part	-	-
EVM0006413	1489	1349	1544	1269	1211	1197	19.63	21.61	21.62	16.91	14.97	16.77	20.9533	16.2167	-0.369702	0.283716	0.644	--	XP_029341685.1 uncharacterized protein LOC100569295 isoform X4 [Acyrthosiphon pisum]	-	-	-	-	GO:0000428//DNA-directed RNA polymerase complex;GO:0001673//male germ cell nucleus;GO:0005575//cellular_component;GO:0005622//intracellular;GO:0005623//cell;GO:0005634//nucleus;GO:0005654//nucleoplasm;GO:0005667//transcription factor complex;GO:0005669//t	GO:0005515//protein binding	GO:0000003//reproduction;GO:0000280//nuclear division;GO:0003006//developmental process involved in reproduction;GO:0006139//nucleobase-containing compound metabolic process;GO:0006351//transcription, DNA-templated;GO:0006352//DNA-templated transcription,
EVM0011164	156	147	128	161	197	190	20.83	23.85	18.15	21.72	24.66	26.96	20.9433	24.4467	0.223147	0.00984753	0.055346	CTN	XP_022174944.1 caltractin-like [Myzus persicae]	-	-	-	-	-	GO:0003824//catalytic activity;GO:0005509//calcium ion binding;GO:0005515//protein binding;GO:0051536//iron-sulfur cluster binding	-
EVM0001244	2036	1918	2104	1628	1766	1652	19.35	22.14	21.23	15.63	15.73	16.68	20.9067	16.0133	-0.384689	0.157172	0.458457	Piezo	XP_022177205.1 piezo-type mechanosensitive ion channel component-like isoform X1 [Myzus persicae]	-	-	-	-	-	-	-
EVM0003611	382	351	406	286	411	347	19.28	21.52	21.76	14.58	19.44	18.61	20.8533	17.5433	-0.249355	0.966957	0.989938	nft-1	XP_029342562.1 deaminated glutathione amidase [Acyrthosiphon pisum]	-	-	-	-	GO:0005737//cytoplasm;GO:0016021//integral component of membrane	GO:0016410//N-acyltransferase activity;GO:0050126//N-carbamoylputrescine amidase activity	GO:0006497//protein lipidation;GO:0006807//nitrogen compound metabolic process;GO:0009446//putrescine biosynthetic process;GO:0042158//lipoprotein biosynthetic process
EVM0007497	769	664	727	651	677	601	20.41	21.42	20.49	17.46	16.85	16.95	20.7733	17.0867	-0.281862	0.811176	0.950227	sand	XP_008179693.1 protein SAND [Acyrthosiphon pisum]	-	-	-	-	GO:0000322//storage vacuole;GO:0000323//lytic vacuole;GO:0000324//fungal-type vacuole;GO:0000329//fungal-type vacuole membrane;GO:0005575//cellular_component;GO:0005576//extracellular region;GO:0005622//intracellular;GO:0005623//cell;GO:0005737//cytoplasm	GO:0001786//phosphatidylserine binding;GO:0003674//molecular_function;GO:0005085//guanyl-nucleotide exchange factor activity;GO:0005088//Ras guanyl-nucleotide exchange factor activity;GO:0005488//binding;GO:0005515//protein binding;GO:0005543//phospholipi	GO:0002119//nematode larval development;GO:0002164//larval development;GO:0002790//peptide secretion;GO:0006605//protein targeting;GO:0006612//protein targeting to membrane;GO:0006623//protein targeting to vacuole;GO:0006810//transport;GO:0006886//intrace
EVM0002164	359	279	315	55	184	124	21.6	20.39	20.13	3.34	10.38	7.93	20.7067	7.21667	-1.52069	1.64e-05	0.00018037	--	XP_008182446.2 clavesin-2 isoform X1 [Acyrthosiphon pisum]	-	-	-	-	-	GO:0003674//molecular_function;GO:0005488//binding;GO:0005501//retinoid binding;GO:0008289//lipid binding;GO:0016918//retinal binding;GO:0019840//isoprenoid binding;GO:0019842//vitamin binding;GO:0036094//small molecule binding	-
EVM0001456	461	423	434	406	416	375	19.87	22.16	19.87	17.68	16.81	17.18	20.6333	17.2233	-0.260613	0.986347	0.994147	TfIIFalpha	XP_001946541.2 general transcription factor IIF subunit 1 [Acyrthosiphon pisum]	Genetic Information Processing	Transcription	ko03022//Basal transcription factors	K03138	GO:0005634//nucleus	GO:0003677//DNA binding	GO:0006367//transcription initiation from RNA polymerase II promoter;GO:0032968//positive regulation of transcription elongation from RNA polymerase II promoter
EVM0010265	1053	927	929	1547	1643	2538	20.55	21.98	19.26	30.51	30.07	52.65	20.5967	37.7433	0.873811	5.35e-09	8.77e-08	--	XP_008185056.1 uncharacterized protein LOC103307623 [Acyrthosiphon pisum]	-	-	-	-	GO:0005575//cellular_component;GO:0005622//intracellular;GO:0005623//cell;GO:0043226//organelle;GO:0043229//intracellular organelle;GO:0044424//intracellular part;GO:0044464//cell part	GO:0003674//molecular_function;GO:0003824//catalytic activity;GO:0008194//UDP-glycosyltransferase activity;GO:0008378//galactosyltransferase activity;GO:0016740//transferase activity;GO:0016757//transferase activity, transferring glycosyl groups;GO:001675	GO:0006491//N-glycan processing;GO:0006807//nitrogen compound metabolic process;GO:0008150//biological_process;GO:0008152//metabolic process;GO:0009100//glycoprotein metabolic process;GO:0009987//cellular process;GO:0019538//protein metabolic process;GO:0
EVM0006545	244	215	238	162	233	197	19.77	21.16	20.48	13.26	17.7	16.96	20.47	15.9733	-0.357846	0.532157	0.868939	VCPKMT	XP_001945214.1 protein-lysine methyltransferase METTL21D [Acyrthosiphon pisum]	-	-	-	-	GO:0005575//cellular_component;GO:0005622//intracellular;GO:0005623//cell;GO:0005737//cytoplasm;GO:0005829//cytosol;GO:0032991//macromolecular complex;GO:0044424//intracellular part;GO:0044444//cytoplasmic part;GO:0044464//cell part	GO:0003674//molecular_function;GO:0003824//catalytic activity;GO:0005488//binding;GO:0005515//protein binding;GO:0008168//methyltransferase activity;GO:0008170//N-methyltransferase activity;GO:0008276//protein methyltransferase activity;GO:0008689//3-deme	GO:0006412//translation;GO:0006464//cellular protein modification process;GO:0006479//protein methylation;GO:0006744//ubiquinone biosynthetic process;GO:0006807//nitrogen compound metabolic process;GO:0008150//biological_process;GO:0008152//metabolic proc
EVM0000285	1790	1740	2036	1877	1627	1663	18.1	21.37	21.86	19.18	15.42	17.87	20.4433	17.49	-0.2251	0.781738	0.95005	TDG	XP_016656185.1 uncharacterized protein LOC100164619 isoform X5 [Acyrthosiphon pisum]	Genetic Information Processing	Replication and repair	ko03410//Base excision repair	K20813	GO:0005575//cellular_component;GO:0005622//intracellular;GO:0005623//cell;GO:0005634//nucleus;GO:0005654//nucleoplasm;GO:0005886//plasma membrane;GO:0016020//membrane;GO:0016604//nuclear body;GO:0016605//PML body;GO:0031974//membrane-enclosed lumen;GO:003	GO:0000166//nucleotide binding;GO:0000287//magnesium ion binding;GO:0000700//mismatch base pair DNA N-glycosylase activity;GO:0003674//molecular_function;GO:0003676//nucleic acid binding;GO:0003677//DNA binding;GO:0003684//damaged DNA binding;GO:0003690//	GO:0000122//negative regulation of transcription from RNA polymerase II promoter;GO:0006139//nucleobase-containing compound metabolic process;GO:0006220//pyrimidine nucleotide metabolic process;GO:0006244//pyrimidine nucleotide catabolic process;GO:000625
EVM0008297	787	751	750	746	805	709	19.31	22.39	19.55	18.5	18.52	18.49	20.4167	18.5033	-0.141962	0.271578	0.631083	armh3	XP_001952575.2 armadillo-like helical domain-containing protein 3 [Acyrthosiphon pisum]	-	-	-	-	GO:0005575//cellular_component;GO:0016020//membrane;GO:0016021//integral component of membrane;GO:0031224//intrinsic component of membrane;GO:0044425//membrane part	-	-
EVM0007121	1736	1551	1777	2930	2935	2566	19.3	20.94	20.98	32.91	30.59	30.31	20.4067	31.27	0.615739	3.16e-21	1.2e-19	--	XP_008182411.1 uncharacterized protein LOC103309243 [Acyrthosiphon pisum]	-	-	-	-	-	GO:0004190//aspartic-type endopeptidase activity	GO:0006508//proteolysis
EVM0009519	1018	856	938	749	864	801	20.31	20.75	19.87	15.1	16.16	16.98	20.31	16.08	-0.336923	0.404096	0.776303	DCAF7	XP_008178829.1 DDB1- and CUL4-associated factor 7 [Acyrthosiphon pisum]	-	-	-	-	GO:0000151//ubiquitin ligase complex;GO:0005575//cellular_component;GO:0005622//intracellular;GO:0005623//cell;GO:0005634//nucleus;GO:0005654//nucleoplasm;GO:0005737//cytoplasm;GO:0005794//Golgi apparatus;GO:0005829//cytosol;GO:0012505//endomembrane syste	GO:0003674//molecular_function;GO:0005515//protein binding	GO:0006275//regulation of DNA replication;GO:0006464//cellular protein modification process;GO:0006807//nitrogen compound metabolic process;GO:0006950//response to stress;GO:0006970//response to osmotic stress;GO:0007275//multicellular organism developmen
EVM0006269	352	291	315	291	393	337	20.61	20.7	19.59	17.22	21.57	20.97	20.3	19.92	-0.0272621	0.102353	0.34269	rtraf	XP_001944616.1 RNA transcription, translation and transport factor protein [Acyrthosiphon pisum]	-	-	-	-	GO:0005575//cellular_component;GO:0005622//intracellular;GO:0005623//cell;GO:0005634//nucleus;GO:0005654//nucleoplasm;GO:0005737//cytoplasm;GO:0005813//centrosome;GO:0005815//microtubule organizing center;GO:0005819//spindle;GO:0005829//cytosol;GO:0005856	GO:0000993//RNA polymerase II core binding;GO:0001098//basal transcription machinery binding;GO:0001099//basal RNA polymerase II transcription machinery binding;GO:0003674//molecular_function;GO:0003676//nucleic acid binding;GO:0003723//RNA binding;GO:000	GO:0000394//RNA splicing, via endonucleolytic cleavage and ligation;GO:0001932//regulation of protein phosphorylation;GO:0001933//negative regulation of protein phosphorylation;GO:0006139//nucleobase-containing compound metabolic process;GO:0006351//trans
EVM0006109	307	279	339	259	298	279	18.54	20.47	21.74	15.8	16.87	17.9	20.25	16.8567	-0.264603	0.953483	0.989938	rsfS	XP_001950025.4 mitochondrial assembly of ribosomal large subunit protein 1 [Acyrthosiphon pisum]	-	-	-	-	GO:0005575//cellular_component;GO:0005622//intracellular;GO:0005623//cell;GO:0005737//cytoplasm;GO:0005739//mitochondrion;GO:0005759//mitochondrial matrix;GO:0005829//cytosol;GO:0031974//membrane-enclosed lumen;GO:0043226//organelle;GO:0043227//membrane-b	GO:0003674//molecular_function;GO:0005488//binding;GO:0043021//ribonucleoprotein complex binding;GO:0043022//ribosome binding;GO:0043023//ribosomal large subunit binding;GO:0044877//macromolecular complex binding	GO:0006417//regulation of translation;GO:0008150//biological_process;GO:0009889//regulation of biosynthetic process;GO:0009890//negative regulation of biosynthetic process;GO:0009892//negative regulation of metabolic process;GO:0010468//regulation of gene
EVM0012751	2778	2488	2980	2664	2310	2295	18.82	20.48	21.44	18.24	14.67	16.52	20.2467	16.4767	-0.29726	0.746005	0.95005	Elys	XP_022175973.1 protein ELYS-like isoform X1 [Myzus persicae]	-	-	-	-	-	-	-
EVM0015613	3524	3121	3495	2857	2894	2609	19.34	20.81	20.37	15.84	14.89	15.22	20.1733	15.3167	-0.397347	0.0967574	0.3291	Itpr	XP_001947344.2 inositol 1,4,5-trisphosphate receptor [Acyrthosiphon pisum]	Human Diseases;Human Diseases;Cellular Processes;Human Diseases;Cellular Processes;Human Diseases;Human Diseases;Organismal Systems;Human Diseases;Environmental Information Processing;Cellular Processes;Cellular Processes;Organismal Systems;Environmental	Neurodegenerative diseases;Neurodegenerative diseases;Transport and catabolism;Infectious diseases;Cell growth and death;Infectious disease: viral;Cancers;Nervous system;Infectious diseases;Signal transduction;Cell growth and death;Cell growth and death;I	ko05016//Huntington disease;ko05010//Alzheimer disease;ko04140//Autophagy - animal;ko05131//Shigellosis;ko04114//Oocyte meiosis;ko05170//Human immunodeficiency virus 1 infection;ko05205//Proteoglycans in cancer;ko04723//Retrograde endocannabinoid signalin	K04958;K04958;K04958;K04958;K04958;K04958;K04958;K04958;K04958;K04958;K04958;K04958;K04958;K04958;K04958;K04958;K04958;K04958;K04958;K04958;K04958;K04958;K04958;K04958;K04958;K04958;K04958;K04958;K04958;K04958;K04958;K04958;K04958;K04958;K04958;K04958;K04	GO:0005575//cellular_component;GO:0005622//intracellular;GO:0005623//cell;GO:0005634//nucleus;GO:0005635//nuclear envelope;GO:0005637//nuclear inner membrane;GO:0005730//nucleolus;GO:0005737//cytoplasm;GO:0005783//endoplasmic reticulum;GO:0005789//endopla	GO:0003674//molecular_function;GO:0005215//transporter activity;GO:0005216//ion channel activity;GO:0005217//intracellular ligand-gated ion channel activity;GO:0005220//inositol 1,4,5-trisphosphate-sensitive calcium-release channel activity;GO:0005246//ca	GO:0000003//reproduction;GO:0000280//nuclear division;GO:0001556//oocyte maturation;GO:0001666//response to hypoxia;GO:0001775//cell activation;GO:0002165//instar larval or pupal development;GO:0002791//regulation of peptide secretion;GO:0003006//developm
EVM0001467	369	270	297	253	273	241	21.96	19.52	18.77	15.21	15.23	15.24	20.0833	15.2267	-0.399399	0.318098	0.683298	--	XP_008185932.1 uncharacterized protein LOC100166975 [Acyrthosiphon pisum]	Genetic Information Processing	Transcription	ko03020//RNA polymerase	K03005	GO:0000428//DNA-directed RNA polymerase complex;GO:0001650//fibrillar center;GO:0005575//cellular_component;GO:0005622//intracellular;GO:0005623//cell;GO:0005634//nucleus;GO:0005654//nucleoplasm;GO:0005730//nucleolus;GO:0005736//DNA-directed RNA polymeras	GO:0001179//RNA polymerase I transcription factor binding;GO:0003674//molecular_function;GO:0003676//nucleic acid binding;GO:0003677//DNA binding;GO:0003824//catalytic activity;GO:0003899//DNA-directed RNA polymerase activity;GO:0005488//binding;GO:000551	GO:0001188//RNA polymerase I transcriptional preinitiation complex assembly;GO:0006139//nucleobase-containing compound metabolic process;GO:0006351//transcription, DNA-templated;GO:0006352//DNA-templated transcription, initiation;GO:0006353//DNA-templated
EVM0003747	2440	2317	2524	4052	3612	2761	18.49	21.33	20.31	31.03	25.66	22.23	20.0433	26.3067	0.392306	1.65e-06	2.1e-05	MAST2	XP_022176732.1 microtubule-associated serine/threonine-protein kinase 3 isoform X2 [Myzus persicae]	-	-	-	-	GO:0005575//cellular_component;GO:0005622//intracellular;GO:0005623//cell;GO:0005737//cytoplasm;GO:0030288//outer membrane-bounded periplasmic space;GO:0044424//intracellular part;GO:0044464//cell part	GO:0000166//nucleotide binding;GO:0000287//magnesium ion binding;GO:0003674//molecular_function;GO:0003824//catalytic activity;GO:0004252//serine-type endopeptidase activity;GO:0004672//protein kinase activity;GO:0004674//protein serine/threonine kinase a	GO:0000003//reproduction;GO:0001667//ameboidal-type cell migration;GO:0001817//regulation of cytokine production;GO:0002064//epithelial cell development;GO:0002065//columnar/cuboidal epithelial cell differentiation;GO:0002066//columnar/cuboidal epithelial
EVM0014524	764	694	731	509	652	578	19.24	21.23	19.55	12.95	15.39	15.47	20.0067	14.6033	-0.454183	0.0788936	0.285736	l(2)tid	XP_008184281.1 protein tumorous imaginal discs, mitochondrial isoform X2 [Acyrthosiphon pisum]	Human Diseases	Cancers	ko05203//Viral carcinogenesis	K09504	GO:0005575//cellular_component;GO:0005622//intracellular;GO:0005623//cell;GO:0005634//nucleus;GO:0005737//cytoplasm;GO:0005739//mitochondrion;GO:0005740//mitochondrial envelope;GO:0005741//mitochondrial outer membrane;GO:0005759//mitochondrial matrix;GO:0	GO:0000166//nucleotide binding;GO:0003674//molecular_function;GO:0005102//receptor binding;GO:0005113//patched binding;GO:0005126//cytokine receptor binding;GO:0005133//interferon-gamma receptor binding;GO:0005488//binding;GO:0005515//protein binding;GO:0	GO:0000002//mitochondrial genome maintenance;GO:0000122//negative regulation of transcription from RNA polymerase II promoter;GO:0001775//cell activation;GO:0001776//leukocyte homeostasis;GO:0001932//regulation of protein phosphorylation;GO:0001933//negat
EVM0014676	547	496	476	835	886	869	19.79	21.8	18.29	30.52	30.05	33.41	19.96	31.3267	0.65028	5.04e-15	1.31e-13	ATG3	NP_001153868.1 autophagy related protein Aut1-like [Acyrthosiphon pisum]	Cellular Processes;Human Diseases;Cellular Processes	Transport and catabolism;Infectious diseases;Transport and catabolism	ko04140//Autophagy - animal;ko05167//Kaposi sarcoma-associated herpesvirus infection;ko04136//Autophagy - other eukaryotes	K08343;K08343;K08343	-	-	-
EVM0001695	254	198	234	134	193	198	20.38	19.3	19.94	10.86	14.51	16.88	19.8733	14.0833	-0.496845	0.191977	0.520328	--	NP_001155819.1 uncharacterized protein LOC100169253 [Acyrthosiphon pisum]	-	-	-	-	GO:0000428//DNA-directed RNA polymerase complex;GO:0005575//cellular_component;GO:0005622//intracellular;GO:0005623//cell;GO:0005634//nucleus;GO:0005635//nuclear envelope;GO:0005654//nucleoplasm;GO:0012505//endomembrane system;GO:0016591//DNA-directed RNA	GO:0003674//molecular_function;GO:0003824//catalytic activity;GO:0003899//DNA-directed RNA polymerase activity;GO:0016740//transferase activity;GO:0016772//transferase activity, transferring phosphorus-containing groups;GO:0016779//nucleotidyltransferase	GO:0006139//nucleobase-containing compound metabolic process;GO:0006725//cellular aromatic compound metabolic process;GO:0006807//nitrogen compound metabolic process;GO:0008150//biological_process;GO:0008152//metabolic process;GO:0009058//biosynthetic pro
EVM0002563	626	597	669	536	696	756	18.1	20.97	20.54	15.66	18.87	23.23	19.87	19.2533	-0.0454836	0.162466	0.468147	4CLL5	XP_001948387.1 4-coumarate--CoA ligase 1 [Acyrthosiphon pisum]	Metabolism;Metabolism	Global and overview maps;Metabolism of cofactors and vitamins	ko01100//Metabolic pathways;ko00130//Ubiquinone and other terpenoid-quinone biosynthesis	K01904;K01904	GO:0005575//cellular_component;GO:0005622//intracellular;GO:0005623//cell;GO:0005737//cytoplasm;GO:0005777//peroxisome;GO:0042579//microbody;GO:0043226//organelle;GO:0043227//membrane-bounded organelle;GO:0043229//intracellular organelle;GO:0043231//intra	GO:0003674//molecular_function;GO:0003824//catalytic activity;GO:0003987//acetate-CoA ligase activity;GO:0004043//L-aminoadipate-semialdehyde dehydrogenase activity;GO:0004321//fatty-acyl-CoA synthase activity;GO:0004467//long-chain fatty acid-CoA ligase	GO:0001676//long-chain fatty acid metabolic process;GO:0006082//organic acid metabolic process;GO:0006139//nucleobase-containing compound metabolic process;GO:0006163//purine nucleotide metabolic process;GO:0006164//purine nucleotide biosynthetic process;
EVM0014386	726	660	670	565	612	498	19.32	21.34	18.93	15.19	15.27	14.08	19.8633	14.8467	-0.419969	0.147582	0.43911	CBX5	XP_008185941.1 skin secretory protein xP2 isoform X2 [Acyrthosiphon pisum]	-	-	-	-	GO:0005634//nucleus	-	-
EVM0009215	485	423	447	351	491	351	19.5	20.66	19.09	14.26	18.51	15	19.75	15.9233	-0.31071	0.685081	0.92868	NDUFAF6	XP_001947127.1 NADH dehydrogenase (ubiquinone) complex I, assembly factor 6 isoform X1 [Acyrthosiphon pisum]	Organismal Systems	Environmental adaptation	ko04714//Thermogenesis	K18163	GO:0005575//cellular_component;GO:0005622//intracellular;GO:0005623//cell;GO:0005634//nucleus;GO:0005737//cytoplasm;GO:0005739//mitochondrion;GO:0005740//mitochondrial envelope;GO:0005743//mitochondrial inner membrane;GO:0016020//membrane;GO:0019866//orga	GO:0003674//molecular_function;GO:0003824//catalytic activity;GO:0016740//transferase activity	GO:0005975//carbohydrate metabolic process;GO:0006996//organelle organization;GO:0007005//mitochondrion organization;GO:0008150//biological_process;GO:0008152//metabolic process;GO:0009058//biosynthetic process;GO:0009987//cellular process;GO:0010257//NAD
EVM0014361	987	934	1028	898	986	960	18.19	20.91	20.12	16.72	17.04	18.8	19.74	17.52	-0.172119	0.413237	0.784573	Fzd1	XP_001951740.2 frizzled-2 [Acyrthosiphon pisum]	Human Diseases;Human Diseases;Human Diseases;Environmental Information Processing;Human Diseases;Environmental Information Processing;Environmental Information Processing;Cellular Processes;Human Diseases;Human Diseases;Human Diseases;Human Diseases;Organ	Cancers;Neurodegenerative diseases;Infectious diseases;Signal transduction;Cancers;Signal transduction;Signal transduction;Cellular community - eukaryotes;Endocrine and metabolic diseases;Cancers;Cancers;Cancers;Endocrine system;Cancers	ko05200//Pathways in cancer;ko05010//Alzheimer disease;ko05165//Human papillomavirus infection;ko04150//mTOR signaling pathway;ko05205//Proteoglycans in cancer;ko04310//Wnt signaling pathway;ko04390//Hippo signaling pathway;ko04550//Signaling pathways reg	K02432;K02432;K02432;K02432;K02432;K02432;K02432;K02432;K02432;K02432;K02432;K02432;K02432;K02432	GO:0005575//cellular_component;GO:0005623//cell;GO:0005886//plasma membrane;GO:0005887//integral component of plasma membrane;GO:0016020//membrane;GO:0016021//integral component of membrane;GO:0031224//intrinsic component of membrane;GO:0031226//intrinsic	GO:0003674//molecular_function;GO:0004888//transmembrane signaling receptor activity;GO:0004930//G-protein coupled receptor activity;GO:0005488//binding;GO:0005515//protein binding;GO:0017147//Wnt-protein binding;GO:0038023//signaling receptor activity;GO	GO:0000003//reproduction;GO:0000902//cell morphogenesis;GO:0000904//cell morphogenesis involved in differentiation;GO:0001558//regulation of cell growth;GO:0001654//eye development;GO:0001667//ameboidal-type cell migration;GO:0001709//cell fate determinat
EVM0009193	568	556	582	398	554	456	18.04	21.45	19.63	12.77	16.49	15.39	19.7067	14.8833	-0.404986	0.256404	0.610746	MED20	XP_001949764.1 mediator of RNA polymerase II transcription subunit 20 isoform X1 [Acyrthosiphon pisum]	-	-	-	-	GO:0000151//ubiquitin ligase complex;GO:0005575//cellular_component;GO:0005622//intracellular;GO:0005623//cell;GO:0005634//nucleus;GO:0005654//nucleoplasm;GO:0016592//mediator complex;GO:0031974//membrane-enclosed lumen;GO:0031981//nuclear lumen;GO:003299	GO:0003674//molecular_function;GO:0003712//transcription cofactor activity;GO:0003713//transcription coactivator activity;GO:0003824//catalytic activity;GO:0003899//DNA-directed RNA polymerase activity;GO:0004842//ubiquitin-protein transferase activity;GO	GO:0006139//nucleobase-containing compound metabolic process;GO:0006351//transcription, DNA-templated;GO:0006352//DNA-templated transcription, initiation;GO:0006355//regulation of transcription, DNA-templated;GO:0006357//regulation of transcription from R
EVM0007864	957	801	970	785	780	774	19.1	19.42	20.56	15.83	14.59	16.42	19.6933	15.6133	-0.334929	0.464192	0.824232	PRKD1	XP_008188638.1 serine/threonine-protein kinase D1 [Acyrthosiphon pisum]	Environmental Information Processing;Organismal Systems	Signal transduction;Endocrine system	ko04015//Rap1 signaling pathway;ko04925//Aldosterone synthesis and secretion	K06070;K06070	GO:0005575//cellular_component;GO:0005622//intracellular;GO:0005623//cell;GO:0005737//cytoplasm;GO:0005829//cytosol;GO:0005886//plasma membrane;GO:0009898//cytoplasmic side of plasma membrane;GO:0016020//membrane;GO:0032991//macromolecular complex;GO:0044	GO:0000166//nucleotide binding;GO:0003674//molecular_function;GO:0003824//catalytic activity;GO:0004672//protein kinase activity;GO:0004674//protein serine/threonine kinase activity;GO:0004697//protein kinase C activity;GO:0005488//binding;GO:0005515//pro	GO:0002376//immune system process;GO:0006464//cellular protein modification process;GO:0006468//protein phosphorylation;GO:0006793//phosphorus metabolic process;GO:0006796//phosphate-containing compound metabolic process;GO:0006807//nitrogen compound meta
EVM0007903	1645	1546	1878	1168	1090	1244	17.6	20.1	21.34	12.63	10.93	14.14	19.68	12.5667	-0.647128	0.00247796	0.0168217	Gad1	XP_029341407.1 glutamate decarboxylase isoform X1 [Acyrthosiphon pisum]	Metabolism;Organismal Systems;Metabolism;Metabolism;Metabolism;Human Diseases;Metabolism	Global and overview maps;Nervous system;Amino acid metabolism;Metabolism of other amino acids;Carbohydrate metabolism;Endocrine and metabolic diseases;Metabolism of other amino acids	ko01100//Metabolic pathways;ko04727//GABAergic synapse;ko00250//Alanine, aspartate and glutamate metabolism;ko00410//beta-Alanine metabolism;ko00650//Butanoate metabolism;ko04940//Type I diabetes mellitus;ko00430//Taurine and hypotaurine metabolism	K01580;K01580;K01580;K01580;K01580;K01580;K01580	GO:0005575//cellular_component;GO:0005622//intracellular;GO:0005623//cell;GO:0005737//cytoplasm;GO:0005886//plasma membrane;GO:0005938//cell cortex;GO:0008021//synaptic vesicle;GO:0012505//endomembrane system;GO:0012506//vesicle membrane;GO:0016020//membr	GO:0003674//molecular_function;GO:0003824//catalytic activity;GO:0004351//glutamate decarboxylase activity;GO:0004837//tyrosine decarboxylase activity;GO:0005488//binding;GO:0005515//protein binding;GO:0008144//drug binding;GO:0008710//8-amino-7-oxononano	GO:0001505//regulation of neurotransmitter levels;GO:0003008//system process;GO:0006082//organic acid metabolic process;GO:0006105//succinate metabolic process;GO:0006464//cellular protein modification process;GO:0006520//cellular amino acid metabolic pro
EVM0002374	98	108	126	66	118	109	15.9	21.29	21.71	10.82	17.95	18.79	19.6333	15.8533	-0.308519	0.837136	0.950227	SmD1	XP_003247002.1 probable small nuclear ribonucleoprotein Sm D1 [Acyrthosiphon pisum]	Genetic Information Processing;Human Diseases	Transcription;Immune diseases	ko03040//Spliceosome;ko05322//Systemic lupus erythematosus	K11087;K11087	GO:0034719//SMN-Sm protein complex	-	-
EVM0003845	1283	1163	1379	1451	1179	1202	18.13	19.96	20.69	20.71	15.62	18.05	19.5933	18.1267	-0.112249	0.269362	0.628257	Ptprq	XP_029341036.1 cytokine receptor isoform X1 [Acyrthosiphon pisum]	-	-	-	-	-	GO:0005515//protein binding	-
EVM0008981	671	603	727	565	633	547	18.12	19.78	20.85	15.42	16.03	15.7	19.5833	15.7167	-0.317331	0.577532	0.896864	AP2M1	XP_001947094.1 AP-2 complex subunit mu [Acyrthosiphon pisum]	Human Diseases;Cellular Processes;Organismal Systems;Organismal Systems	Neurodegenerative diseases;Transport and catabolism;Nervous system;Excretory system	ko05016//Huntington disease;ko04144//Endocytosis;ko04721//Synaptic vesicle cycle;ko04961//Endocrine and other factor-regulated calcium reabsorption	K11826;K11826;K11826;K11826	-	-	-
EVM0002045	871	719	772	777	711	722	19.89	19.95	18.72	17.93	15.22	17.52	19.52	16.89	-0.208784	0.682486	0.92868	PGAP1	XP_001946985.2 GPI inositol-deacylase [Acyrthosiphon pisum]	Metabolism;Metabolism	Global and overview maps;Glycan biosynthesis and metabolism	ko01100//Metabolic pathways;ko00563//Glycosylphosphatidylinositol(GPI)-anchor biosynthesis	K05294;K05294	GO:0005575//cellular_component;GO:0005622//intracellular;GO:0005623//cell;GO:0005737//cytoplasm;GO:0005783//endoplasmic reticulum;GO:0005789//endoplasmic reticulum membrane;GO:0012505//endomembrane system;GO:0016020//membrane;GO:0016021//integral componen	GO:0003674//molecular_function;GO:0003824//catalytic activity;GO:0004518//nuclease activity;GO:0016787//hydrolase activity;GO:0016788//hydrolase activity, acting on ester bonds;GO:0042578//phosphoric ester hydrolase activity;GO:0050185//phosphatidylinosit	GO:0003002//regionalization;GO:0003008//system process;GO:0006139//nucleobase-containing compound metabolic process;GO:0006464//cellular protein modification process;GO:0006497//protein lipidation;GO:0006505//GPI anchor metabolic process;GO:0006506//GPI a
EVM0012092	1506	1399	1639	1454	1209	1355	17.76	20.05	20.53	17.33	13.37	16.98	19.4467	15.8933	-0.291101	0.81236	0.950227	ARID4B	XP_022168880.1 AT-rich interactive domain-containing protein 4B-like isoform X4 [Myzus persicae]	Cellular Processes;Human Diseases;Human Diseases	Transport and catabolism;Infectious diseases;Infectious diseases	ko04140//Autophagy - animal;ko05130//Pathogenic Escherichia coli infection;ko05134//Legionellosis	K07874;K07874;K07874	-	GO:0003677//DNA binding	-
EVM0006501	532	450	491	436	454	439	19.37	19.91	18.99	16.04	15.5	16.99	19.4233	16.1767	-0.263876	0.94716	0.989938	cdk5	NP_001161896.1 cell division protein kinase 5 [Acyrthosiphon pisum]	Human Diseases;Organismal Systems;Human Diseases	Neurodegenerative diseases;Development;Substance dependence	ko05010//Alzheimer disease;ko04360//Axon guidance;ko05030//Cocaine addiction	K02090;K02090;K02090	GO:0005575//cellular_component;GO:0005622//intracellular;GO:0005623//cell;GO:0005634//nucleus;GO:0005654//nucleoplasm;GO:0005737//cytoplasm;GO:0005829//cytosol;GO:0005856//cytoskeleton;GO:0005874//microtubule;GO:0005886//plasma membrane;GO:0014069//postsy	GO:0000166//nucleotide binding;GO:0002039//p53 binding;GO:0003674//molecular_function;GO:0003824//catalytic activity;GO:0004672//protein kinase activity;GO:0004674//protein serine/threonine kinase activity;GO:0004693//cyclin-dependent protein serine/threo	GO:0000226//microtubule cytoskeleton organization;GO:0000902//cell morphogenesis;GO:0000904//cell morphogenesis involved in differentiation;GO:0001505//regulation of neurotransmitter levels;GO:0001558//regulation of cell growth;GO:0001764//neuron migratio
EVM0000964	774	697	771	661	713	605	18.44	20.18	19.52	15.92	15.92	15.32	19.38	15.72	-0.301967	0.667831	0.926869	mog-4	XP_001943062.1 pre-mRNA-splicing factor ATP-dependent RNA helicase DHX16 [Acyrthosiphon pisum]	Genetic Information Processing	Transcription	ko03040//Spliceosome	K12813	GO:0005737//cytoplasm	GO:0003676//nucleic acid binding;GO:0004386//helicase activity;GO:0005524//ATP binding;GO:0005525//GTP binding;GO:0008026//ATP-dependent helicase activity;GO:0016887//ATPase activity	GO:0002949//tRNA threonylcarbamoyladenosine modification;GO:0006139//nucleobase-containing compound metabolic process;GO:0006400//tRNA modification;GO:0006614//SRP-dependent cotranslational protein targeting to membrane
EVM0005272	982	775	1076	734	879	717	18.59	17.83	21.64	14.04	15.6	14.43	19.3533	14.69	-0.397748	0.218316	0.558946	WDR36	XP_003241368.1 WD repeat-containing protein 36 [Acyrthosiphon pisum]	Genetic Information Processing	Translation	ko03008//Ribosome biogenesis in eukaryotes	K14554	GO:0005575//cellular_component;GO:0005622//intracellular;GO:0005623//cell;GO:0005634//nucleus;GO:0005654//nucleoplasm;GO:0005730//nucleolus;GO:0030117//membrane coat;GO:0030684//preribosome;GO:0030686//90S preribosome;GO:0031974//membrane-enclosed lumen;G	GO:0003674//molecular_function;GO:0005198//structural molecule activity;GO:0005515//protein binding	GO:0001558//regulation of cell growth;GO:0001894//tissue homeostasis;GO:0001895//retina homeostasis;GO:0003008//system process;GO:0006139//nucleobase-containing compound metabolic process;GO:0006364//rRNA processing;GO:0006396//RNA processing;GO:0006725//
EVM0005896	417	377	474	374	307	334	17.56	19.29	21.2	15.92	12.12	14.95	19.35	14.33	-0.433295	0.269518	0.628401	--	XP_027843941.1 uncharacterized protein LOC114124772 [Aphis gossypii]	-	-	-	-	GO:0005575//cellular_component;GO:0005622//intracellular;GO:0005623//cell;GO:0016020//membrane;GO:0016021//integral component of membrane;GO:0031224//intrinsic component of membrane;GO:0044425//membrane part;GO:0044464//cell part	GO:0003674//molecular_function;GO:0005488//binding;GO:0043167//ion binding;GO:0043169//cation binding;GO:0046872//metal ion binding	GO:0007154//cell communication;GO:0007165//signal transduction;GO:0008150//biological_process;GO:0009987//cellular process;GO:0023052//signaling;GO:0035556//intracellular signal transduction;GO:0050789//regulation of biological process;GO:0050794//regulat
EVM0007834	733	648	712	724	532	698	18.69	20.07	19.28	18.65	12.72	18.91	19.3467	16.76	-0.207063	0.750669	0.95005	CNNM2	XP_029347037.1 metal transporter CNNM4 isoform X3 [Acyrthosiphon pisum]	-	-	-	-	GO:0005575//cellular_component	GO:0003674//molecular_function	GO:0006873//cellular ion homeostasis;GO:0008150//biological_process;GO:0009987//cellular process;GO:0019725//cellular homeostasis;GO:0042592//homeostatic process;GO:0048878//chemical homeostasis;GO:0050801//ion homeostasis;GO:0055082//cellular chemical ho
EVM0012835	1344	1179	1135	1543	1447	1462	19.59	20.88	17.57	22.72	19.77	22.64	19.3467	21.71	0.166275	0.000218857	0.00193623	IQSEC1	XP_008181959.1 IQ motif and SEC7 domain-containing protein 1 isoform X1 [Acyrthosiphon pisum]	Cellular Processes	Transport and catabolism	ko04144//Endocytosis	K12495	GO:0000139//Golgi membrane;GO:0005575//cellular_component;GO:0005622//intracellular;GO:0005623//cell;GO:0005737//cytoplasm;GO:0005794//Golgi apparatus;GO:0012505//endomembrane system;GO:0016020//membrane;GO:0031090//organelle membrane;GO:0031984//organell	GO:0003674//molecular_function;GO:0005085//guanyl-nucleotide exchange factor activity;GO:0005086//ARF guanyl-nucleotide exchange factor activity;GO:0005488//binding;GO:0005515//protein binding;GO:0019899//enzyme binding;GO:0045296//cadherin binding;GO:005	GO:0000768//syncytium formation by plasma membrane fusion;GO:0001654//eye development;GO:0001745//compound eye morphogenesis;GO:0006949//syncytium formation;GO:0006996//organelle organization;GO:0007010//cytoskeleton organization;GO:0007275//multicellular
EVM0009331	1846	1659	1831	1446	1460	1385	18.42	20.11	19.4	14.58	13.66	14.68	19.31	14.3067	-0.432661	0.0562618	0.222824	GLG1	XP_008182545.1 Golgi apparatus protein 1 [Acyrthosiphon pisum]	-	-	-	-	GO:0000137//Golgi cis cisterna;GO:0000138//Golgi trans cisterna;GO:0000139//Golgi membrane;GO:0005575//cellular_component;GO:0005576//extracellular region;GO:0005622//intracellular;GO:0005623//cell;GO:0005737//cytoplasm;GO:0005794//Golgi apparatus;GO:0005	GO:0003674//molecular_function;GO:0005102//receptor binding;GO:0005488//binding;GO:0005515//protein binding;GO:0017134//fibroblast growth factor binding;GO:0019838//growth factor binding	GO:0001501//skeletal system development;GO:0002376//immune system process;GO:0006810//transport;GO:0006886//intracellular protein transport;GO:0006928//movement of cell or subcellular component;GO:0007275//multicellular organism development;GO:0008104//pr
EVM0013494	1409	1174	1434	1294	1217	1197	18.69	18.92	20.2	17.34	15.13	16.87	19.27	16.4467	-0.228561	0.78471	0.95005	Magi1	XP_003247452.1 membrane-associated guanylate kinase, WW and PDZ domain-containing protein 1 isoform X1 [Acyrthosiphon pisum]	-	-	-	-	GO:0005575//cellular_component;GO:0005623//cell;GO:0005886//plasma membrane;GO:0005912//adherens junction;GO:0016020//membrane;GO:0016327//apicolateral plasma membrane;GO:0030054//cell junction;GO:0030424//axon;GO:0031594//neuromuscular junction;GO:003326	GO:0003674//molecular_function;GO:0003824//catalytic activity;GO:0004222//metalloendopeptidase activity;GO:0005102//receptor binding;GO:0005488//binding;GO:0005515//protein binding;GO:0008013//beta-catenin binding;GO:0008236//serine-type peptidase activit	GO:0003008//system process;GO:0006508//proteolysis;GO:0006793//phosphorus metabolic process;GO:0006796//phosphate-containing compound metabolic process;GO:0007610//behavior;GO:0007611//learning or memory;GO:0007612//learning;GO:0007613//memory;GO:0007616/
EVM0005211	305	251	325	208	183	187	18.45	18.45	20.88	12.71	10.38	12.02	19.26	11.7033	-0.718688	0.00470437	0.0294253	CaMKI	XP_016656502.2 calcium/calmodulin-dependent protein kinase type 1 isoform X2 [Acyrthosiphon pisum]	Environmental Information Processing;Organismal Systems;Organismal Systems;Human Diseases	Signal transduction;Endocrine system;Endocrine system;Cancers	ko04020//Calcium signaling pathway;ko04921//Oxytocin signaling pathway;ko04925//Aldosterone synthesis and secretion;ko05214//Glioma	K08794;K08794;K08794;K08794	GO:0005575//cellular_component;GO:0005622//intracellular;GO:0005623//cell;GO:0005634//nucleus;GO:0005737//cytoplasm;GO:0005829//cytosol;GO:0043226//organelle;GO:0043227//membrane-bounded organelle;GO:0043229//intracellular organelle;GO:0043231//intracellu	GO:0000166//nucleotide binding;GO:0003674//molecular_function;GO:0003824//catalytic activity;GO:0004672//protein kinase activity;GO:0004674//protein serine/threonine kinase activity;GO:0004683//calmodulin-dependent protein kinase activity;GO:0005488//bind	GO:0000902//cell morphogenesis;GO:0006355//regulation of transcription, DNA-templated;GO:0006357//regulation of transcription from RNA polymerase II promoter;GO:0006464//cellular protein modification process;GO:0006468//protein phosphorylation;GO:0006793/
EVM0000146	981	651	836	731	702	580	21.31	17.18	19.29	16.05	14.3	13.39	19.26	14.58	-0.401617	0.287117	0.648024	--	XP_003240357.1 CD166 antigen [Acyrthosiphon pisum]	-	-	-	-	-	-	-
EVM0002540	1047	984	1126	827	833	910	17.54	20.03	20.03	14	13.08	16.2	19.2	14.4267	-0.412368	0.197069	0.527378	--	XP_001949177.2 protein PAT1 homolog 1 isoform X1 [Acyrthosiphon pisum]	Genetic Information Processing	Folding, sorting and degradation	ko03018//RNA degradation	K12617	GO:0000775//chromosome, centromeric region;GO:0000776//kinetochore;GO:0000932//cytoplasmic mRNA processing body;GO:0005575//cellular_component;GO:0005622//intracellular;GO:0005623//cell;GO:0005634//nucleus;GO:0005654//nucleoplasm;GO:0005694//chromosome;GO	GO:0002151//G-quadruplex RNA binding;GO:0003674//molecular_function;GO:0003676//nucleic acid binding;GO:0003682//chromatin binding;GO:0003723//RNA binding;GO:0003727//single-stranded RNA binding;GO:0003729//mRNA binding;GO:0005488//binding;GO:0005515//pro	GO:0000288//nuclear-transcribed mRNA catabolic process, deadenylation-dependent decay;GO:0000290//deadenylation-dependent decapping of nuclear-transcribed mRNA;GO:0000291//nuclear-transcribed mRNA catabolic process, exonucleolytic;GO:0000956//nuclear-tran
EVM0005296	539	454	509	390	478	403	19.02	19.46	19.07	13.9	15.81	15.11	19.1833	14.94	-0.360673	0.361217	0.731967	DOLPP1	XP_016657297.1 dolichyldiphosphatase 1 isoform X1 [Acyrthosiphon pisum]	Metabolism	Glycan biosynthesis and metabolism	ko00510//N-Glycan biosynthesis	K07252	GO:0005575//cellular_component;GO:0005622//intracellular;GO:0005623//cell;GO:0005737//cytoplasm;GO:0005773//vacuole;GO:0005783//endoplasmic reticulum;GO:0005789//endoplasmic reticulum membrane;GO:0009507//chloroplast;GO:0009526//plastid envelope;GO:000952	GO:0003674//molecular_function;GO:0003824//catalytic activity;GO:0008195//phosphatidate phosphatase activity;GO:0008474//palmitoyl-(protein) hydrolase activity;GO:0016462//pyrophosphatase activity;GO:0016787//hydrolase activity;GO:0016788//hydrolase activ	GO:0000003//reproduction;GO:0002084//protein depalmitoylation;GO:0003006//developmental process involved in reproduction;GO:0006464//cellular protein modification process;GO:0006486//protein glycosylation;GO:0006487//protein N-linked glycosylation;GO:0006
EVM0003745	287	286	266	436	449	447	18.01	21.8	17.73	27.64	26.41	29.81	19.18	27.9533	0.543418	1.11e-08	1.77e-07	Ttc19	XP_001949989.1 tetratricopeptide repeat protein 19 homolog, mitochondrial [Acyrthosiphon pisum]	-	-	-	-	-	GO:0005515//protein binding	-
EVM0009990	1248	1118	1332	1030	1135	1074	17.85	19.43	20.23	14.88	15.22	16.32	19.17	15.4733	-0.309066	0.592422	0.902206	cul3b	XP_016657202.1 cullin-3 isoform X1 [Acyrthosiphon pisum]	Genetic Information Processing;Environmental Information Processing;Environmental Information Processing	Folding, sorting and degradation;Signal transduction;Signal transduction	ko04120//Ubiquitin mediated proteolysis;ko04341//Hedgehog signaling pathway - fly;ko04340//Hedgehog signaling pathway	K03869;K03869;K03869	-	GO:0004402//histone acetyltransferase activity;GO:0031625//ubiquitin protein ligase binding	GO:0006355//regulation of transcription, DNA-templated;GO:0006511//ubiquitin-dependent protein catabolic process;GO:0016573//histone acetylation
EVM0007500	635	535	634	460	592	458	18.58	19.02	19.7	13.6	16.24	14.24	19.1	14.6933	-0.378411	0.28691	0.647993	Cct2	XP_001948721.1 T-complex protein 1 subunit beta [Acyrthosiphon pisum]	-	-	-	-	-	GO:0005515//protein binding;GO:0005524//ATP binding;GO:0016887//ATPase activity	GO:0006457//protein folding
EVM0009018	517	438	424	302	372	339	19.63	20.21	17.1	11.59	13.24	13.68	18.98	12.8367	-0.564209	0.0213732	0.105651	Gnpnat	NP_001155520.1 glucosamine-6-phosphate N-acetyltransferase-like [Acyrthosiphon pisum]	Metabolism;Metabolism	Global and overview maps;Carbohydrate metabolism	ko01100//Metabolic pathways;ko00520//Amino sugar and nucleotide sugar metabolism	K00621;K00621	GO:0000139//Golgi membrane;GO:0005575//cellular_component;GO:0005622//intracellular;GO:0005623//cell;GO:0005634//nucleus;GO:0005737//cytoplasm;GO:0005768//endosome;GO:0005770//late endosome;GO:0005783//endoplasmic reticulum;GO:0005789//endoplasmic reticul	GO:0003674//molecular_function;GO:0003824//catalytic activity;GO:0004343//glucosamine 6-phosphate N-acetyltransferase activity;GO:0005488//binding;GO:0005515//protein binding;GO:0008080//N-acetyltransferase activity;GO:0008999//ribosomal-protein-alanine N	GO:0001889//liver development;GO:0006040//amino sugar metabolic process;GO:0006041//glucosamine metabolic process;GO:0006044//N-acetylglucosamine metabolic process;GO:0006047//UDP-N-acetylglucosamine metabolic process;GO:0006048//UDP-N-acetylglucosamine b
EVM0009379	224	190	222	205	208	190	18.44	19.01	19.41	17.05	16.05	16.62	18.9533	16.5733	-0.193588	0.683019	0.92868	SNAPIN	NP_001155745.1 uncharacterized protein LOC100167304 [Acyrthosiphon pisum]	-	-	-	-	GO:0005575//cellular_component;GO:0005622//intracellular;GO:0005623//cell;GO:0005737//cytoplasm;GO:0005829//cytosol;GO:0008021//synaptic vesicle;GO:0012505//endomembrane system;GO:0030133//transport vesicle;GO:0031082//BLOC complex;GO:0031083//BLOC-1 comp	GO:0003674//molecular_function;GO:0005488//binding;GO:0005515//protein binding	GO:0001505//regulation of neurotransmitter levels;GO:0006810//transport;GO:0006836//neurotransmitter transport;GO:0006886//intracellular protein transport;GO:0006887//exocytosis;GO:0007154//cell communication;GO:0007267//cell-cell signaling;GO:0007268//sy
EVM0014013	671	653	641	476	609	505	17.72	20.95	17.98	12.7	15.08	14.17	18.8833	13.9833	-0.433405	0.140891	0.427195	Sec10	XP_001947838.2 exocyst complex component 5 [Acyrthosiphon pisum]	Human Diseases	Infectious diseases	ko05132//Salmonella infection	K19984	GO:0000145//exocyst;GO:0005575//cellular_component;GO:0005576//extracellular region;GO:0005615//extracellular space;GO:0005622//intracellular;GO:0005623//cell;GO:0005737//cytoplasm;GO:0005829//cytosol;GO:0005933//cellular bud;GO:0005935//cellular bud neck	GO:0003674//molecular_function;GO:0005488//binding;GO:0005515//protein binding;GO:0008013//beta-catenin binding;GO:0017016//Ras GTPase binding;GO:0017160//Ral GTPase binding;GO:0019899//enzyme binding;GO:0031267//small GTPase binding;GO:0047485//protein N	GO:0000920//cell separation after cytokinesis;GO:0001505//regulation of neurotransmitter levels;GO:0001736//establishment of planar polarity;GO:0001738//morphogenesis of a polarized epithelium;GO:0001894//tissue homeostasis;GO:0002009//morphogenesis of an
EVM0000748	618	527	649	458	502	452	17.93	18.58	20	13.43	13.66	13.94	18.8367	13.6767	-0.461827	0.0678362	0.255961	cwf19l1	XP_001942717.1 CWF19-like protein 1 [Acyrthosiphon pisum]	-	-	-	-	GO:0005575//cellular_component;GO:0005622//intracellular;GO:0005623//cell;GO:0005634//nucleus;GO:0005681//spliceosomal complex;GO:0005737//cytoplasm;GO:0005829//cytosol;GO:0032991//macromolecular complex;GO:0043226//organelle;GO:0043227//membrane-bounded	GO:0003674//molecular_function;GO:0003824//catalytic activity;GO:0008047//enzyme activator activity;GO:0030234//enzyme regulator activity;GO:0061632//RNA lariat debranching enzyme activator activity;GO:0098772//molecular function regulator	GO:0000003//reproduction;GO:0000375//RNA splicing, via transesterification reactions;GO:0000377//RNA splicing, via transesterification reactions with bulged adenosine as nucleophile;GO:0000398//mRNA splicing, via spliceosome;GO:0005992//trehalose biosynth
EVM0012434	727	670	714	552	574	624	17.76	19.89	18.53	13.63	13.15	16.2	18.7267	14.3267	-0.386391	0.294171	0.656095	CCNY	XP_001948564.2 cyclin-Y [Acyrthosiphon pisum]	-	-	-	-	GO:0005575//cellular_component;GO:0005622//intracellular;GO:0005623//cell;GO:0005737//cytoplasm;GO:0030424//axon;GO:0030425//dendrite;GO:0036477//somatodendritic compartment;GO:0042995//cell projection;GO:0043005//neuron projection;GO:0044424//intracellul	GO:0003674//molecular_function;GO:0005488//binding;GO:0005515//protein binding;GO:0019899//enzyme binding;GO:0019900//kinase binding;GO:0019901//protein kinase binding	GO:0000079//regulation of cyclin-dependent protein serine/threonine kinase activity;GO:0001932//regulation of protein phosphorylation;GO:0007049//cell cycle;GO:0007275//multicellular organism development;GO:0007399//nervous system development;GO:0008150//
EVM0003285	489	549	614	276	321	355	15.19	20.72	20.26	8.66	9.35	11.72	18.7233	9.91	-0.91788	7.59e-05	0.000744837	abcG23	XP_022180629.1 ABC transporter G family member 23-like isoform X1 [Myzus persicae]	-	-	-	-	GO:0005575//cellular_component;GO:0005887//integral component of plasma membrane;GO:0009380//excinuclease repair complex;GO:0009898//cytoplasmic side of plasma membrane;GO:0016020//membrane;GO:0016021//integral component of membrane;GO:0030257//type III p	GO:0003924//GTPase activity;GO:0005260//channel-conductance-controlling ATPase activity;GO:0005319//lipid transporter activity;GO:0005524//ATP binding;GO:0005525//GTP binding;GO:0008565//protein transporter activity;GO:0009381//excinuclease ABC activity;G	GO:0000910//cytokinesis;GO:0006259//DNA metabolic process;GO:0006289//nucleotide-excision repair;GO:0006810//transport;GO:0006817//phosphate ion transport;GO:0006824//cobalt ion transport;GO:0006855//drug transmembrane transport;GO:0006869//lipid transpor
EVM0009615	949	855	947	828	917	896	17.79	19.48	18.86	15.69	16.12	17.85	18.71	16.5533	-0.176688	0.433384	0.80098	Scyl1	XP_001949439.2 N-terminal kinase-like protein isoform X1 [Acyrthosiphon pisum]	-	-	-	-	GO:0005575//cellular_component;GO:0005622//intracellular;GO:0005623//cell;GO:0005634//nucleus;GO:0005737//cytoplasm;GO:0005793//endoplasmic reticulum-Golgi intermediate compartment;GO:0005794//Golgi apparatus;GO:0005798//Golgi-associated vesicle;GO:000580	GO:0000049//tRNA binding;GO:0000166//nucleotide binding;GO:0003674//molecular_function;GO:0003676//nucleic acid binding;GO:0003677//DNA binding;GO:0003723//RNA binding;GO:0003824//catalytic activity;GO:0004672//protein kinase activity;GO:0004713//protein	GO:0006139//nucleobase-containing compound metabolic process;GO:0006351//transcription, DNA-templated;GO:0006355//regulation of transcription, DNA-templated;GO:0006403//RNA localization;GO:0006405//RNA export from nucleus;GO:0006409//tRNA export from nucl
EVM0002337	880	654	926	846	695	693	18.56	16.76	20.74	18.03	13.74	15.53	18.6867	15.7667	-0.245132	0.931358	0.985678	RAB11FIP2	XP_001945569.1 rab11 family-interacting protein 5 isoform X2 [Acyrthosiphon pisum]	Cellular Processes	Transport and catabolism	ko04144//Endocytosis	K12484	GO:0005575//cellular_component;GO:0005622//intracellular;GO:0005623//cell;GO:0005634//nucleus;GO:0005654//nucleoplasm;GO:0005737//cytoplasm;GO:0005768//endosome;GO:0005886//plasma membrane;GO:0010008//endosome membrane;GO:0012505//endomembrane system;GO:0	GO:0003674//molecular_function;GO:0005488//binding;GO:0005515//protein binding;GO:0017016//Ras GTPase binding;GO:0017137//Rab GTPase binding;GO:0019899//enzyme binding;GO:0019900//kinase binding;GO:0019901//protein kinase binding;GO:0031267//small GTPase	GO:0001678//cellular glucose homeostasis;GO:0002790//peptide secretion;GO:0003008//system process;GO:0003014//renal system process;GO:0003091//renal water homeostasis;GO:0006810//transport;GO:0006887//exocytosis;GO:0007154//cell communication;GO:0007163//
EVM0004427	611	438	479	324	510	421	20.6	17.94	17.15	11.04	16.12	15.08	18.5633	14.08	-0.398808	0.356774	0.727116	NT5E	XP_001944323.1 protein 5NUC [Acyrthosiphon pisum]	Metabolism;Metabolism;Metabolism;Metabolism	Global and overview maps;Nucleotide metabolism;Nucleotide metabolism;Metabolism of cofactors and vitamins	ko01100//Metabolic pathways;ko00230//Purine metabolism;ko00240//Pyrimidine metabolism;ko00760//Nicotinate and nicotinamide metabolism	K19970;K19970;K19970;K19970	GO:0009897//external side of plasma membrane;GO:0030288//outer membrane-bounded periplasmic space	GO:0000210//NAD+ diphosphatase activity;GO:0008253//5'-nucleotidase activity;GO:0008663//2',3'-cyclic-nucleotide 2'-phosphodiesterase activity;GO:0016787//hydrolase activity;GO:0030145//manganese ion binding	GO:0006139//nucleobase-containing compound metabolic process;GO:0009166//nucleotide catabolic process;GO:0019677//NAD catabolic process;GO:0051181//cofactor transport
EVM0008825	662	613	676	501	542	524	17.35	19.52	18.81	13.27	13.31	14.59	18.56	13.7233	-0.435566	0.111981	0.364723	--	KAF0720556.1 THAP-type domain-containing protein, partial [Aphis craccivora]	-	-	-	-	-	GO:0004803//transposase activity	GO:0006313//transposition, DNA-mediated
EVM0006461	1073	842	1049	1501	1384	994	18.52	17.65	19.22	26.17	22.39	18.23	18.4633	22.2633	0.270007	0.000301722	0.0025773	MEPCE	XP_022166823.1 7SK snRNA methylphosphate capping enzyme-like [Myzus persicae]	-	-	-	-	-	GO:0004521//endoribonuclease activity;GO:0008168//methyltransferase activity;GO:0008170//N-methyltransferase activity;GO:0008171//O-methyltransferase activity;GO:0008173//RNA methyltransferase activity;GO:0008176//tRNA (guanine-N7-)-methyltransferase acti	GO:0000154//rRNA modification;GO:0006400//tRNA modification;GO:0006412//translation;GO:0006464//cellular protein modification process;GO:0006744//ubiquinone biosynthetic process;GO:0008152//metabolic process;GO:0008299//isoprenoid biosynthetic process;GO:
EVM0008584	222	215	250	202	217	189	16.42	19.33	19.64	15.1	15.05	14.86	18.4633	15.0033	-0.29938	0.794699	0.950227	Bmcp	XP_001952016.2 mitochondrial uncoupling protein Bmcp [Acyrthosiphon pisum]	-	-	-	-	GO:0005575//cellular_component;GO:0005576//extracellular region;GO:0005622//intracellular;GO:0005623//cell;GO:0005737//cytoplasm;GO:0005739//mitochondrion;GO:0005740//mitochondrial envelope;GO:0005743//mitochondrial inner membrane;GO:0016020//membrane;GO:	GO:0003674//molecular_function;GO:0005179//hormone activity;GO:0005215//transporter activity;GO:0022857//transmembrane transporter activity	GO:0003008//system process;GO:0006810//transport;GO:0006839//mitochondrial transport;GO:0007600//sensory perception;GO:0007605//sensory perception of sound;GO:0008150//biological_process;GO:0019222//regulation of metabolic process;GO:0032501//multicellula
EVM0013774	1210	1055	1104	1780	1781	1621	18.17	19.24	17.6	27	25.07	25.86	18.3367	25.9767	0.502485	1.62e-15	4.35e-14	DYRK2	XP_022166354.1 dual specificity tyrosine-phosphorylation-regulated kinase 2-like [Myzus persicae]	-	-	-	-	GO:0000793//condensed chromosome;GO:0005575//cellular_component;GO:0005622//intracellular;GO:0005623//cell;GO:0005694//chromosome;GO:0005737//cytoplasm;GO:0005813//centrosome;GO:0005815//microtubule organizing center;GO:0005819//spindle;GO:0005856//cytosk	GO:0000166//nucleotide binding;GO:0003674//molecular_function;GO:0003824//catalytic activity;GO:0004672//protein kinase activity;GO:0004674//protein serine/threonine kinase activity;GO:0004712//protein serine/threonine/tyrosine kinase activity;GO:0004713/	GO:0000003//reproduction;GO:0000278//mitotic cell cycle;GO:0000281//mitotic cytokinesis;GO:0000578//embryonic axis specification;GO:0000910//cytokinesis;GO:0001709//cell fate determination;GO:0003002//regionalization;GO:0003006//developmental process invo
EVM0009073	1883	1590	1692	1833	2209	1654	18.37	18.85	17.53	18.06	20.2	17.15	18.25	18.47	0.0172874	0.00401449	0.0257355	--	XP_025406355.1 uncharacterized protein LOC112680475, partial [Sipha flava]	-	-	-	-	-	GO:0003676//nucleic acid binding;GO:0004523//RNA-DNA hybrid ribonuclease activity;GO:0016787//hydrolase activity	GO:0008152//metabolic process
EVM0001938	543	528	580	348	453	418	16.49	19.48	18.71	10.68	12.92	13.5	18.2267	12.3667	-0.559594	0.0209694	0.104441	Nsun5	XP_029342799.1 probable 28S rRNA (cytosine-C(5))-methyltransferase isoform X1 [Acyrthosiphon pisum]	-	-	-	-	GO:0005575//cellular_component;GO:0005622//intracellular;GO:0005623//cell;GO:0005634//nucleus;GO:0005730//nucleolus;GO:0031974//membrane-enclosed lumen;GO:0031981//nuclear lumen;GO:0043226//organelle;GO:0043227//membrane-bounded organelle;GO:0043228//non-	GO:0003674//molecular_function;GO:0003676//nucleic acid binding;GO:0003723//RNA binding;GO:0003824//catalytic activity;GO:0005488//binding;GO:0008168//methyltransferase activity;GO:0008169//C-methyltransferase activity;GO:0008173//RNA methyltransferase ac	GO:0000154//rRNA modification;GO:0001510//RNA methylation;GO:0006139//nucleobase-containing compound metabolic process;GO:0006364//rRNA processing;GO:0006396//RNA processing;GO:0006399//tRNA metabolic process;GO:0006400//tRNA modification;GO:0006725//cell
EVM0005257	1313	1279	1355	1143	1424	1254	16.67	19.73	18.27	14.67	16.95	16.92	18.2233	16.18	-0.171575	0.404565	0.776303	CNNM2	XP_001945496.2 metal transporter CNNM4 isoform X1 [Acyrthosiphon pisum]	-	-	-	-	GO:0005575//cellular_component	GO:0003674//molecular_function	GO:0006873//cellular ion homeostasis;GO:0008150//biological_process;GO:0009987//cellular process;GO:0019725//cellular homeostasis;GO:0042592//homeostatic process;GO:0048878//chemical homeostasis;GO:0050801//ion homeostasis;GO:0055082//cellular chemical ho
EVM0000696	766	658	767	573	726	694	17.54	18.31	18.65	13.26	15.59	16.89	18.1667	15.2467	-0.2528	0.990142	0.995362	Sptlc1	XP_022179210.1 serine palmitoyltransferase 1 [Myzus persicae]	Metabolism;Environmental Information Processing;Metabolism	Global and overview maps;Signal transduction;Lipid metabolism	ko01100//Metabolic pathways;ko04071//Sphingolipid signaling pathway;ko00600//Sphingolipid metabolism	K00654;K00654;K00654	GO:0002178//palmitoyltransferase complex;GO:0005575//cellular_component;GO:0005622//intracellular;GO:0005623//cell;GO:0005737//cytoplasm;GO:0005783//endoplasmic reticulum;GO:0005789//endoplasmic reticulum membrane;GO:0012505//endomembrane system;GO:001602	GO:0003674//molecular_function;GO:0003824//catalytic activity;GO:0003870//5-aminolevulinate synthase activity;GO:0004758//serine C-palmitoyltransferase activity;GO:0005488//binding;GO:0008144//drug binding;GO:0008710//8-amino-7-oxononanoate synthase activ	GO:0006066//alcohol metabolic process;GO:0006567//threonine catabolic process;GO:0006629//lipid metabolic process;GO:0006643//membrane lipid metabolic process;GO:0006644//phospholipid metabolic process;GO:0006665//sphingolipid metabolic process;GO:0006667
EVM0012662	799	671	723	464	653	529	18.26	18.63	17.55	10.71	13.99	12.85	18.1467	12.5167	-0.535854	0.0204195	0.102168	Gmd	XP_001949069.2 GDP-mannose 4,6 dehydratase isoform X1 [Acyrthosiphon pisum]	Metabolism;Metabolism;Metabolism	Global and overview maps;Carbohydrate metabolism;Carbohydrate metabolism	ko01100//Metabolic pathways;ko00520//Amino sugar and nucleotide sugar metabolism;ko00051//Fructose and mannose metabolism	K01711;K01711;K01711	-	GO:0003824//catalytic activity;GO:0003978//UDP-glucose 4-epimerase activity;GO:0008446//GDP-mannose 4,6-dehydratase activity;GO:0008460//dTDP-glucose 4,6-dehydratase activity;GO:0016757//transferase activity, transferring glycosyl groups;GO:0047733//CDP-g	GO:0000271//polysaccharide biosynthetic process;GO:0005975//carbohydrate metabolic process;GO:0006012//galactose metabolic process;GO:0009243//O antigen biosynthetic process;GO:0019305//dTDP-rhamnose biosynthetic process
EVM0002942	810	736	787	744	856	607	17.29	19.09	17.85	16.05	17.14	13.77	18.0767	15.6533	-0.207659	0.671443	0.92868	ena	XP_016663928.1 protein enabled isoform X1 [Acyrthosiphon pisum]	-	-	-	-	GO:0001725//stress fiber;GO:0005575//cellular_component;GO:0005622//intracellular;GO:0005623//cell;GO:0005737//cytoplasm;GO:0005829//cytosol;GO:0005856//cytoskeleton;GO:0005886//plasma membrane;GO:0005911//cell-cell junction;GO:0005912//adherens junction;	GO:0003674//molecular_function;GO:0003779//actin binding;GO:0005102//receptor binding;GO:0005488//binding;GO:0005515//protein binding;GO:0005522//profilin binding;GO:0008092//cytoskeletal protein binding;GO:0017124//SH3 domain binding;GO:0019904//protein	GO:0000003//reproduction;GO:0000902//cell morphogenesis;GO:0000904//cell morphogenesis involved in differentiation;GO:0001654//eye development;GO:0001667//ameboidal-type cell migration;GO:0001700//embryonic development via the syncytial blastoderm;GO:0001
EVM0010162	486	417	532	757	610	654	16.86	17.57	19.6	26.53	19.84	24.11	18.01	23.4933	0.383453	1.86e-05	0.000203005	Mob1	XP_022174963.1 MOB kinase activator-like 2, partial [Myzus persicae]	-	-	-	-	GO:0005575//cellular_component;GO:0005622//intracellular;GO:0005623//cell;GO:0005634//nucleus;GO:0005730//nucleolus;GO:0005737//cytoplasm;GO:0005829//cytosol;GO:0005886//plasma membrane;GO:0016020//membrane;GO:0016028//rhabdomere;GO:0031974//membrane-encl	GO:0003674//molecular_function;GO:0005488//binding;GO:0005515//protein binding;GO:0019899//enzyme binding;GO:0019900//kinase binding;GO:0019901//protein kinase binding;GO:0043167//ion binding;GO:0043169//cation binding;GO:0046872//metal ion binding	GO:0000902//cell morphogenesis;GO:0001654//eye development;GO:0001745//compound eye morphogenesis;GO:0001751//compound eye photoreceptor cell differentiation;GO:0001754//eye photoreceptor cell differentiation;GO:0001932//regulation of protein phosphorylat
EVM0010634	884	793	925	696	878	716	16.83	18.34	18.7	13.39	15.67	14.49	17.9567	14.5167	-0.306809	0.624719	0.915339	wls	XP_022173736.1 protein wntless [Myzus persicae]	-	-	-	-	GO:0000139//Golgi membrane;GO:0005575//cellular_component;GO:0005576//extracellular region;GO:0005615//extracellular space;GO:0005622//intracellular;GO:0005623//cell;GO:0005737//cytoplasm;GO:0005768//endosome;GO:0005769//early endosome;GO:0005770//late en	GO:0003674//molecular_function;GO:0005488//binding;GO:0005515//protein binding;GO:0017147//Wnt-protein binding	GO:0000132//establishment of mitotic spindle orientation;GO:0000226//microtubule cytoskeleton organization;GO:0000278//mitotic cell cycle;GO:0001654//eye development;GO:0001704//formation of primary germ layer;GO:0001706//endoderm formation;GO:0001708//ce
EVM0004937	873	720	763	603	613	540	18.38	18.42	17.06	12.83	12.1	12.08	17.9533	12.3367	-0.541299	0.00919809	0.0521198	uhrf1	XP_015372113.1 PREDICTED: E3 ubiquitin-protein ligase UHRF1-like [Diuraphis noxia]	-	-	-	-	GO:0000109//nucleotide-excision repair complex	GO:0005515//protein binding;GO:0046872//metal ion binding;GO:0061630//ubiquitin protein ligase activity	GO:0006289//nucleotide-excision repair
EVM0015252	467	385	439	369	435	457	17.92	17.95	17.89	14.31	15.65	18.64	17.92	16.2	-0.145577	0.425868	0.794742	ATE1	XP_022178552.1 arginyl-tRNA--protein transferase 1 isoform X1 [Myzus persicae]	-	-	-	-	GO:0005575//cellular_component;GO:0005622//intracellular;GO:0005623//cell;GO:0005737//cytoplasm;GO:0044424//intracellular part;GO:0044464//cell part	GO:0003674//molecular_function;GO:0003824//catalytic activity;GO:0004057//arginyltransferase activity;GO:0016740//transferase activity;GO:0016746//transferase activity, transferring acyl groups;GO:0016755//transferase activity, transferring amino-acyl gro	GO:0006464//cellular protein modification process;GO:0006508//proteolysis;GO:0006511//ubiquitin-dependent protein catabolic process;GO:0006807//nitrogen compound metabolic process;GO:0008150//biological_process;GO:0008152//metabolic process;GO:0009056//ca
EVM0001917	334	258	346	232	272	256	17.64	16.56	19.41	12.38	13.47	14.37	17.87	13.4067	-0.414589	0.271856	0.631083	tmem208	NP_001156228.1 transmembrane protein 208 [Acyrthosiphon pisum]	-	-	-	-	GO:0005575//cellular_component;GO:0005622//intracellular;GO:0005623//cell;GO:0005737//cytoplasm;GO:0005773//vacuole;GO:0005783//endoplasmic reticulum;GO:0005789//endoplasmic reticulum membrane;GO:0012505//endomembrane system;GO:0016020//membrane;GO:001602	GO:0003674//molecular_function	GO:0000003//reproduction;GO:0006508//proteolysis;GO:0006605//protein targeting;GO:0006624//vacuolar protein processing;GO:0006807//nitrogen compound metabolic process;GO:0006810//transport;GO:0006886//intracellular protein transport;GO:0006914//autophagy;
EVM0012982	3916	3430	4120	3171	3197	2892	16.84	17.92	18.81	13.78	12.89	13.22	17.8567	13.2967	-0.425398	0.0583894	0.228821	RyR	XP_016661950.1 ryanodine receptor [Acyrthosiphon pisum]	Environmental Information Processing;Environmental Information Processing;Organismal Systems;Organismal Systems;Environmental Information Processing;Organismal Systems;Organismal Systems;Organismal Systems;Human Diseases;Human Diseases;Organismal Systems;	Signal transduction;Signal transduction;Endocrine system;Circulatory system;Signal transduction;Digestive system;Environmental adaptation;Endocrine system;Cardiovascular diseases;Cardiovascular diseases;Circulatory system;Cardiovascular diseases	ko04024//cAMP signaling pathway;ko04020//Calcium signaling pathway;ko04921//Oxytocin signaling pathway;ko04261//Adrenergic signaling in cardiomyocytes;ko04371//Apelin signaling pathway;ko04972//Pancreatic secretion;ko04713//Circadian entrainment;ko04911//	K04962;K04962;K04962;K04962;K04962;K04962;K04962;K04962;K04962;K04962;K04962;K04962	GO:0005575//cellular_component;GO:0005622//intracellular;GO:0005623//cell;GO:0005737//cytoplasm;GO:0005783//endoplasmic reticulum;GO:0005789//endoplasmic reticulum membrane;GO:0005886//plasma membrane;GO:0012505//endomembrane system;GO:0016020//membrane;G	GO:0003674//molecular_function;GO:0005215//transporter activity;GO:0005216//ion channel activity;GO:0005217//intracellular ligand-gated ion channel activity;GO:0005219//ryanodine-sensitive calcium-release channel activity;GO:0005261//cation channel activi	GO:0002682//regulation of immune system process;GO:0003008//system process;GO:0003012//muscle system process;GO:0003013//circulatory system process;GO:0003015//heart process;GO:0006506//GPI anchor biosynthetic process;GO:0006810//transport;GO:0006811//ion
EVM0010931	446	369	450	342	330	310	17.29	17.38	18.52	13.39	11.99	12.77	17.73	12.7167	-0.479472	0.0896757	0.313279	Lrch	XP_001947101.2 leucine-rich repeat and calponin homology domain-containing protein 3 [Acyrthosiphon pisum]	-	-	-	-	GO:0005575//cellular_component;GO:0005576//extracellular region;GO:0005622//intracellular;GO:0005623//cell;GO:0005737//cytoplasm;GO:0005829//cytosol;GO:0005886//plasma membrane;GO:0005938//cell cortex;GO:0016020//membrane;GO:0032153//cell division site;GO	GO:0005515//protein binding	GO:0007154//cell communication;GO:0007165//signal transduction;GO:0008150//biological_process;GO:0009987//cellular process;GO:0023052//signaling;GO:0050789//regulation of biological process;GO:0050794//regulation of cellular process;GO:0050896//response t
EVM0004703	504	486	501	448	497	457	16.47	19.3	17.39	14.8	15.23	15.87	17.72	15.3	-0.211847	0.696734	0.933547	PPP2R3C	XP_001949584.1 serine/threonine-protein phosphatase 2A regulatory subunit B'' subunit gamma [Acyrthosiphon pisum]	Human Diseases;Environmental Information Processing;Genetic Information Processing;Environmental Information Processing;Organismal Systems;Organismal Systems;Environmental Information Processing	Infectious diseases;Signal transduction;Translation;Signal transduction;Nervous system;Circulatory system;Signal transduction	ko05165//Human papillomavirus infection;ko04151//PI3K-Akt signaling pathway;ko03015//mRNA surveillance pathway;ko04152//AMPK signaling pathway;ko04728//Dopaminergic synapse;ko04261//Adrenergic signaling in cardiomyocytes;ko04071//Sphingolipid signaling pa	K11583;K11583;K11583;K11583;K11583;K11583;K11583	GO:0005575//cellular_component;GO:0005622//intracellular;GO:0005623//cell;GO:0005634//nucleus;GO:0005737//cytoplasm;GO:0005794//Golgi apparatus;GO:0005813//centrosome;GO:0005815//microtubule organizing center;GO:0005819//spindle;GO:0005829//cytosol;GO:000	GO:0003674//molecular_function;GO:0005488//binding;GO:0005509//calcium ion binding;GO:0005515//protein binding;GO:0019899//enzyme binding;GO:0019902//phosphatase binding;GO:0019903//protein phosphatase binding;GO:0043167//ion binding;GO:0043169//cation bi	GO:0000226//microtubule cytoskeleton organization;GO:0000278//mitotic cell cycle;GO:0000280//nuclear division;GO:0000281//mitotic cytokinesis;GO:0000902//cell morphogenesis;GO:0000910//cytokinesis;GO:0000911//cytokinesis by cell plate formation;GO:0000913
EVM0013037	382	349	436	292	405	322	15.92	17.68	19.3	12.3	15.83	14.27	17.6333	14.1333	-0.319203	0.656992	0.921773	Spout1	XP_008188692.3 LOW QUALITY PROTEIN: putative methyltransferase C9orf114 homolog [Acyrthosiphon pisum]	-	-	-	-	GO:0000775//chromosome, centromeric region;GO:0000776//kinetochore;GO:0000777//condensed chromosome kinetochore;GO:0000779//condensed chromosome, centromeric region;GO:0000793//condensed chromosome;GO:0000922//spindle pole;GO:0005575//cellular_component;G	GO:0003674//molecular_function;GO:0003676//nucleic acid binding;GO:0003723//RNA binding;GO:0003824//catalytic activity;GO:0005488//binding;GO:0008168//methyltransferase activity;GO:0016740//transferase activity;GO:0016741//transferase activity, transferri	GO:0000070//mitotic sister chromatid segregation;GO:0000278//mitotic cell cycle;GO:0000280//nuclear division;GO:0000819//sister chromatid segregation;GO:0006139//nucleobase-containing compound metabolic process;GO:0006396//RNA processing;GO:0006725//cellu
EVM0012019	655	588	607	480	645	505	17.12	18.67	16.85	12.67	15.8	14.03	17.5467	14.1667	-0.308697	0.660231	0.923473	--	XP_003241685.1 uncharacterized protein LOC100570118 [Acyrthosiphon pisum]	-	-	-	-	GO:0000139//Golgi membrane;GO:0005575//cellular_component;GO:0005576//extracellular region;GO:0005615//extracellular space;GO:0005622//intracellular;GO:0005623//cell;GO:0005737//cytoplasm;GO:0005794//Golgi apparatus;GO:0005798//Golgi-associated vesicle;GO	-	GO:0006810//transport;GO:0006903//vesicle targeting;GO:0007275//multicellular organism development;GO:0007507//heart development;GO:0008150//biological_process;GO:0008283//cell proliferation;GO:0009888//tissue development;GO:0009966//regulation of signal
EVM0008721	699	586	645	677	641	601	17.47	17.8	17.12	17.1	15.02	15.97	17.4633	16.03	-0.123555	0.245408	0.595667	CG8833	XP_001951775.1 G patch domain-containing protein 1 [Acyrthosiphon pisum]	-	-	-	-	GO:0005575//cellular_component;GO:0005622//intracellular;GO:0005623//cell;GO:0005634//nucleus;GO:0005681//spliceosomal complex;GO:0032991//macromolecular complex;GO:0043226//organelle;GO:0043227//membrane-bounded organelle;GO:0043229//intracellular organe	GO:0003674//molecular_function;GO:0003676//nucleic acid binding;GO:0003723//RNA binding;GO:0005488//binding;GO:0005515//protein binding;GO:0097159//organic cyclic compound binding;GO:1901363//heterocyclic compound binding	GO:0000375//RNA splicing, via transesterification reactions;GO:0000377//RNA splicing, via transesterification reactions with bulged adenosine as nucleophile;GO:0000398//mRNA splicing, via spliceosome;GO:0006139//nucleobase-containing compound metabolic pr
EVM0008329	1025	780	941	764	771	614	18.01	16.65	17.56	13.56	12.7	11.47	17.4067	12.5767	-0.46889	0.0697776	0.261298	Dok2	XP_003244233.1 docking protein 2 [Acyrthosiphon pisum]	Environmental Information Processing	Signal transduction	ko04013//MAPK signaling pathway - fly	K20234	GO:0005575//cellular_component;GO:0005622//intracellular;GO:0005623//cell;GO:0005737//cytoplasm;GO:0005829//cytosol;GO:0005938//cell cortex;GO:0044424//intracellular part;GO:0044444//cytoplasmic part;GO:0044464//cell part;GO:0071944//cell periphery;GO:009	GO:0003674//molecular_function;GO:0005068//transmembrane receptor protein tyrosine kinase adaptor activity;GO:0005102//receptor binding;GO:0005488//binding;GO:0005515//protein binding;GO:0019899//enzyme binding;GO:0019900//kinase binding;GO:0019901//prote	GO:0000902//cell morphogenesis;GO:0000904//cell morphogenesis involved in differentiation;GO:0001700//embryonic development via the syncytial blastoderm;GO:0001932//regulation of protein phosphorylation;GO:0001933//negative regulation of protein phosphory
EVM0015918	193	146	140	167	256	209	19.39	17.82	14.94	16.95	24.11	22.31	17.3833	21.1233	0.281133	0.00612903	0.0369458	Vamp7	XP_001949229.1 vesicle-associated membrane protein 7 [Acyrthosiphon pisum]	Genetic Information Processing	Folding, sorting and degradation	ko04130//SNARE interactions in vesicular transport	K08515	GO:0000323//lytic vacuole;GO:0000331//contractile vacuole;GO:0005575//cellular_component;GO:0005622//intracellular;GO:0005623//cell;GO:0005737//cytoplasm;GO:0005764//lysosome;GO:0005765//lysosomal membrane;GO:0005766//primary lysosome;GO:0005767//secondar	GO:0000149//SNARE binding;GO:0003674//molecular_function;GO:0005484//SNAP receptor activity;GO:0005488//binding;GO:0005515//protein binding;GO:0016827//hydrolase activity, acting on acid carbon-phosphorus bonds;GO:0019905//syntaxin binding	GO:0001775//cell activation;GO:0001906//cell killing;GO:0001909//leukocyte mediated cytotoxicity;GO:0002228//natural killer cell mediated immunity;GO:0002252//immune effector process;GO:0002263//cell activation involved in immune response;GO:0002274//myel
EVM0010356	498	422	440	1055	1183	1210	17.53	18.05	16.45	37.53	39.05	45.27	17.3433	40.6167	1.22769	3.52e-37	2.58e-35	Best2	XP_008188143.1 bestrophin-4 [Acyrthosiphon pisum]	-	-	-	-	-	-	-
EVM0011707	902	803	827	705	793	623	17.01	18.4	16.57	13.44	14.02	12.49	17.3267	13.3167	-0.379761	0.248003	0.598946	Crk	XP_022181517.1 adapter molecule Crk [Myzus persicae]	-	-	-	-	GO:0005575//cellular_component;GO:0005623//cell;GO:0005886//plasma membrane;GO:0016020//membrane;GO:0044464//cell part;GO:0071944//cell periphery	GO:0003674//molecular_function;GO:0005070//SH3/SH2 adaptor activity;GO:0005488//binding;GO:0005515//protein binding;GO:0030674//protein binding, bridging;GO:0035591//signaling adaptor activity;GO:0044877//macromolecular complex binding;GO:0060090//binding	GO:0000003//reproduction;GO:0000768//syncytium formation by plasma membrane fusion;GO:0001667//ameboidal-type cell migration;GO:0001932//regulation of protein phosphorylation;GO:0001934//positive regulation of protein phosphorylation;GO:0002009//morphogen
EVM0000780	1199	1116	1166	1315	1172	1254	16.23	18.35	16.76	17.98	14.87	18.03	17.1133	16.96	-0.0129846	0.0395554	0.170661	lst-4	XP_022164741.1 sorting nexin lst-4 [Myzus persicae]	Human Diseases	Infectious diseases	ko05132//Salmonella infection	K17923	GO:0005575//cellular_component;GO:0005622//intracellular;GO:0005623//cell;GO:0005737//cytoplasm;GO:0005886//plasma membrane;GO:0005938//cell cortex;GO:0012506//vesicle membrane;GO:0016020//membrane;GO:0030139//endocytic vesicle;GO:0030424//axon;GO:0030659	GO:0003674//molecular_function;GO:0005488//binding;GO:0005515//protein binding;GO:0005543//phospholipid binding;GO:0005546//phosphatidylinositol-4,5-bisphosphate binding;GO:0005547//phosphatidylinositol-3,4,5-trisphosphate binding;GO:0008289//lipid bindin	GO:0000045//autophagosome assembly;GO:0000278//mitotic cell cycle;GO:0001505//regulation of neurotransmitter levels;GO:0001666//response to hypoxia;GO:0001845//phagolysosome assembly;GO:0001956//positive regulation of neurotransmitter secretion;GO:0006810
[truncated: 2,217 more rows]

## Sheet: Autosome gene expression
id	WL_1_count	WL_2_count	WL_3_count	W_1_count	W_2_count	W_3_count	WL_1_fpkm	WL_2_fpkm	WL_3_fpkm	W_1_fpkm	W_2_fpkm	W_3_fpkm	a_mean	b_mean	log2(fc)	PValue	FDR	Symbol	Description	KEGG_A_class	KEGG_B_class	Pathway	K_ID	GO Component	GO Function	GO Process
[truncated: 10,970 more rows]
